# Supplementary material for: Lessepsian migration and parasitism: richness, prevalence and intensity of parasites in the invasive fish Sphyraena chrysotaenia compared to its native congener Sphyraena sphyraena in Tunisian coastal waters
Source: PeerJ. 2018 Sep 14;6:e5558. doi: 10.7717/peerj.5558 (PMC6140674; doi:10.7717/peerj.5558)
Supplement: Supplemental Information 1 [file peerj-06-5558-s003.xlsx]

## Sheet: Native_results
EstimateS (Version 9.1.0), Copyright R. K. Colwell: http://purl.oclc.org/estimates
Diversity Output from Input File: Native (31 mei, 2017)
Samples	Individuals (computed)	S(est)	S(est) 95% CI Lower Bound	S(est) 95% CI Upper Bound	S(est) SD	S obs	Singletons Mean	Singletons SD (runs)	Doubletons Mean	Doubletons SD (runs)	Uniques Mean	Uniques SD (runs)	Duplicates Mean	Duplicates SD (runs)	ACE Mean	ACE SD (runs)	ICE Mean	ICE SD (runs)	Chao 1 Mean	Chao 1 95% CI Lower Bound	Chao 1 95% CI Upper Bound	Chao 1 SD (analytical)	Chao 2	Chao 2 95% CI Lower Bound	Chao 2 95% CI Upper Bound	Chao 2 SD (analytical)	Chao 2 SE	Jack 1 Mean	Jack 1 SD (analytical)	Jack 2 Mean	Jack 2 SD (runs)	Bootstrap Mean	Bootstrap SD (runs)	MMRuns Mean	MMMeans (1 run)	Cole Rarefaction	Cole SD (analytical)	Alpha Mean	Alpha SD (analytical)	Shannon Mean	Shannon SD (runs)	Shannon Exponential Mean	Shannon Exponential SD (runs)	Simpson Inv Mean	Simpson Inv SD (runs)
1	6.12	1.24	-0.26	2.74	0.77	1.3	0.39	0.53	0.16	0.37	1.3	0.61	0	0	0	0	1.3	0.61	1.32	0	0	0	1.3	0	0	0.22	0.022	1.3	0	0	0	1.3	0.61	0	0	2.15	0.87	0	0	0	0	0	0	0	0
2	12.24	1.68	-0.08	3.44	0.9	1.77	0.41	0.57	0.14	0.43	0.96	0.94	0.81	0.53	0	0	2.89	2.31	1.8	0	0	0	1.96	0	0	0.49	0.049	2.25	0.3	2.25	1.23	2.01	1.02	2	2.61	2.9	0.93	0	0	0	0	0	0	0	0
3	18.36	1.95	0.11	3.8	0.94	2.11	0.33	0.51	0.24	0.55	0.88	0.77	0.58	0.62	2.32	1.17	3.43	2.11	2.13	2.11	3.09	0.29	2.22	2.17	4.61	0.5	0.05	2.7	0.5	2.89	1.45	2.39	0.98	3.21	2.71	3.41	0.91	0	0	0	0	0	0	0	0
4	24.49	2.16	0.26	4.07	0.97	2.24	0.26	0.46	0.24	0.45	0.78	0.75	0.47	0.54	2.41	1.1	3.37	1.97	2.25	2.24	3.04	0.26	2.35	2.28	4.7	0.51	0.051	2.83	0.5	3.06	1.63	2.52	1.01	4.75	2.82	3.77	0.88	0	0	0	0	0	0	0	0
5	30.61	2.34	0.4	4.28	0.99	2.41	0.23	0.45	0.24	0.45	0.76	0.78	0.49	0.52	2.56	1.05	3.51	2.3	2.42	2.41	3.19	0.26	2.56	2.46	5.08	0.55	0.055	3.02	0.54	3.25	1.84	2.7	1.04	3.87	2.91	4.04	0.86	0	0	0	0	0	0	0	0
6	36.73	2.49	0.52	4.46	1	2.58	0.29	0.48	0.17	0.38	0.85	0.8	0.4	0.49	2.75	1.09	3.77	2.26	2.59	2.58	3.4	0.27	2.77	2.62	5.7	0.62	0.062	3.29	0.61	3.64	1.95	2.9	1.05	3.67	3	4.25	0.85	0	0	0	0	0	0	0	0
7	42.85	2.62	0.63	4.6	1.01	2.7	0.32	0.51	0.17	0.38	0.9	0.8	0.38	0.49	2.91	1.13	3.97	2.28	2.72	2.7	3.64	0.29	2.91	2.74	6.1	0.67	0.067	3.47	0.68	3.89	2	3.05	1.05	3.6	3.09	4.43	0.83	0	0	0	0	0	0	0	0
8	48.97	2.74	0.74	4.73	1.02	2.8	0.29	0.5	0.22	0.42	0.91	0.81	0.37	0.49	3.02	1.13	4.08	2.4	2.82	2.8	3.72	0.29	3.02	2.84	6.24	0.68	0.068	3.6	0.7	4.04	2.1	3.16	1.08	3.56	3.16	4.57	0.81	0	0	0	0	0	0	0	0
9	55.09	2.84	0.85	4.84	1.02	2.85	0.27	0.53	0.24	0.43	0.88	0.87	0.36	0.52	3.06	1.14	4.15	2.64	2.89	2.85	3.95	0.3	3.12	2.89	6.57	0.74	0.074	3.63	0.69	4.07	2.31	3.2	1.11	3.54	3.23	4.7	0.79	0	0	0	0	0	0	0	0
10	61.21	2.94	0.94	4.93	1.02	2.92	0.28	0.53	0.2	0.4	0.89	0.86	0.34	0.54	3.13	1.09	4.23	2.6	2.96	2.92	4.01	0.3	3.19	2.96	6.74	0.77	0.077	3.72	0.71	4.19	2.29	3.28	1.08	3.52	3.29	4.81	0.78	0	0	0	0	0	0	0	0
11	67.34	3.03	1.04	5.02	1.02	3.04	0.28	0.51	0.18	0.39	0.95	0.82	0.36	0.56	3.3	1.2	4.27	2.19	3.07	3.04	4.02	0.28	3.29	3.08	6.83	0.75	0.075	3.9	0.76	4.42	2.26	3.42	1.1	3.53	3.35	4.91	0.76	0	0	0	0	0	0	0	0
12	73.46	3.11	1.13	5.1	1.01	3.14	0.29	0.56	0.18	0.39	1	0.84	0.33	0.55	3.42	1.27	4.44	2.36	3.19	3.14	4.32	0.3	3.43	3.18	7.22	0.81	0.081	4.06	0.79	4.64	2.31	3.54	1.11	3.56	3.41	5	0.74	0	0	0	0	0	0	0	0
13	79.58	3.19	1.21	5.17	1.01	3.2	0.31	0.56	0.16	0.37	1.04	0.84	0.28	0.51	3.46	1.19	4.57	2.44	3.25	3.2	4.4	0.31	3.54	3.25	7.7	0.88	0.088	4.16	0.82	4.82	2.35	3.61	1.1	3.58	3.46	5.07	0.72	0	0	0	0	0	0	0	0
14	85.7	3.27	1.29	5.24	1.01	3.28	0.3	0.52	0.14	0.35	1.04	0.8	0.34	0.57	3.55	1.19	4.72	2.61	3.31	3.28	4.25	0.28	3.59	3.34	7.46	0.82	0.082	4.25	0.82	4.87	2.25	3.7	1.11	3.61	3.51	5.15	0.7	0	0	0	0	0	0	0	0
15	91.82	3.34	1.37	5.31	1.01	3.32	0.32	0.53	0.13	0.34	1.04	0.82	0.36	0.56	3.58	1.19	4.77	2.72	3.35	3.32	4.3	0.28	3.64	3.38	7.46	0.82	0.082	4.29	0.82	4.9	2.28	3.74	1.12	3.64	3.56	5.21	0.68	0	0	0	0	0	0	0	0
16	97.94	3.41	1.44	5.38	1	3.38	0.33	0.55	0.13	0.34	1.06	0.8	0.31	0.53	3.64	1.18	4.86	2.74	3.42	3.38	4.48	0.29	3.69	3.43	7.52	0.83	0.083	4.37	0.84	5.05	2.26	3.8	1.13	3.66	3.61	5.27	0.66	0	0	0	0	0	0	0	0
17	104.07	3.48	1.51	5.44	1	3.46	0.34	0.55	0.12	0.33	1.11	0.82	0.31	0.53	3.72	1.16	5.09	2.77	3.5	3.46	4.56	0.3	3.81	3.51	8.08	0.91	0.091	4.5	0.88	5.23	2.3	3.9	1.11	4.1	3.66	5.32	0.64	0	0	0	0	0	0	0	0
18	110.19	3.54	1.58	5.5	1	3.54	0.34	0.54	0.12	0.33	1.14	0.86	0.35	0.58	3.79	1.17	5.3	2.93	3.57	3.54	4.54	0.29	3.94	3.59	8.62	0.98	0.098	4.62	0.87	5.34	2.42	4	1.14	3.93	3.7	5.37	0.63	0	0	0	0	0	0	0	0
19	116.31	3.6	1.65	5.56	1	3.59	0.31	0.51	0.12	0.33	1.12	0.84	0.4	0.59	3.83	1.16	5.3	2.85	3.61	3.59	4.45	0.26	3.95	3.64	8.38	0.93	0.093	4.65	0.87	5.32	2.37	4.05	1.13	3.9	3.74	5.41	0.61	0	0	0	0	0	0	0	0
20	122.43	3.66	1.71	5.62	1	3.64	0.3	0.5	0.12	0.33	1.12	0.84	0.43	0.62	3.86	1.11	5.3	2.69	3.66	3.64	4.49	0.26	4.01	3.69	8.47	0.94	0.094	4.7	0.87	5.35	2.37	4.1	1.09	3.9	3.79	5.45	0.59	0	0	0	0	0	0	0	0
21	128.55	3.72	1.77	5.67	0.99	3.68	0.3	0.5	0.12	0.33	1.12	0.87	0.44	0.59	3.87	1.12	5.37	2.71	3.7	3.68	4.52	0.25	4.06	3.72	8.68	0.97	0.097	4.75	0.86	5.38	2.43	4.14	1.1	3.91	3.83	5.49	0.58	0	0	0	0	0	0	0	0
22	134.67	3.78	1.83	5.72	0.99	3.78	0.3	0.48	0.14	0.35	1.18	0.89	0.46	0.61	3.95	1.04	5.62	2.82	3.79	3.78	4.53	0.25	4.22	3.83	9.26	1.05	0.105	4.91	0.9	5.58	2.51	4.27	1.1	3.94	3.87	5.52	0.56	0	0	0	0	0	0	0	0
23	140.79	3.83	1.89	5.78	0.99	3.81	0.3	0.48	0.15	0.36	1.19	0.87	0.46	0.59	3.98	1.02	5.64	2.74	3.82	3.81	4.57	0.25	4.24	3.86	9.27	1.04	0.104	4.95	0.91	5.63	2.45	4.3	1.08	3.96	3.91	5.55	0.55	0	0	0	0	0	0	0	0
24	146.92	3.88	1.94	5.83	0.99	3.89	0.32	0.49	0.15	0.36	1.26	0.88	0.47	0.59	4.08	1.03	5.9	2.84	3.9	3.89	4.67	0.25	4.36	3.95	9.82	1.11	0.111	5.1	0.95	5.84	2.48	4.41	1.09	3.99	3.94	5.58	0.54	0	0	0	0	0	0	0	0
25	153.04	3.93	1.99	5.88	0.99	3.94	0.33	0.51	0.16	0.37	1.29	0.9	0.47	0.59	4.16	1.08	6.07	2.84	3.96	3.94	4.83	0.27	4.45	4	10.33	1.18	0.118	5.18	0.96	5.95	2.52	4.47	1.07	4.03	3.98	5.61	0.52	0	0	0	0	0	0	0	0
26	159.16	3.98	2.04	5.92	0.99	3.98	0.3	0.5	0.16	0.37	1.27	0.9	0.53	0.63	4.16	0.98	6.06	2.74	4	3.98	4.85	0.27	4.47	4.04	10.19	1.15	0.115	5.2	0.95	5.9	2.51	4.51	1.04	4.05	4.01	5.63	0.51	0	0	0	0	0	0	0	0
27	165.28	4.03	2.09	5.97	0.99	4.05	0.3	0.5	0.18	0.39	1.28	0.94	0.58	0.65	4.22	0.98	6.16	2.8	4.07	4.05	4.94	0.27	4.57	4.11	10.54	1.19	0.119	5.28	0.94	5.95	2.64	4.59	1.06	4.09	4.05	5.65	0.5	0	0	0	0	0	0	0	0
28	171.4	4.08	2.14	6.01	0.99	4.13	0.28	0.49	0.16	0.37	1.27	0.97	0.66	0.68	4.28	1.03	6.25	2.86	4.15	4.13	5	0.27	4.67	4.2	10.72	1.21	0.121	5.35	0.92	5.94	2.76	4.68	1.09	4.12	4.08	5.67	0.49	0	0	0	0	0	0	0	0
29	177.52	4.12	2.19	6.06	0.99	4.17	0.26	0.48	0.17	0.38	1.25	0.91	0.69	0.66	4.31	1.01	6.12	2.66	4.19	4.17	5.01	0.26	4.63	4.24	10.05	1.08	0.108	5.38	0.93	5.92	2.56	4.72	1.07	4.15	4.12	5.69	0.48	0	0	0	0	0	0	0	0
30	183.64	4.17	2.23	6.1	0.99	4.22	0.23	0.47	0.14	0.35	1.22	0.91	0.73	0.65	4.33	0.99	6.14	2.57	4.24	4.22	5.02	0.25	4.64	4.28	9.88	1.03	0.103	5.4	0.91	5.88	2.55	4.76	1.08	4.19	4.15	5.71	0.47	0	0	0	0	0	0	0	0
31	189.77	4.21	2.28	6.14	0.98	4.23	0.23	0.47	0.14	0.35	1.23	0.91	0.71	0.66	4.34	0.99	6.17	2.58	4.25	4.23	5.03	0.25	4.66	4.29	9.95	1.04	0.104	5.42	0.91	5.93	2.54	4.78	1.08	4.21	4.18	5.73	0.46	0	0	0	0	0	0	0	0
32	195.89	4.25	2.32	6.18	0.98	4.26	0.23	0.47	0.14	0.35	1.24	0.91	0.71	0.67	4.39	1	6.19	2.57	4.28	4.26	5.06	0.25	4.7	4.33	10.15	1.07	0.107	5.46	0.92	5.98	2.56	4.81	1.09	4.24	4.21	5.74	0.44	0	0	0	0	0	0	0	0
33	202.01	4.29	2.37	6.22	0.98	4.3	0.22	0.46	0.12	0.33	1.25	0.91	0.72	0.67	4.42	0.98	6.22	2.6	4.32	4.3	5.08	0.24	4.73	4.36	10.16	1.06	0.106	5.51	0.92	6.03	2.56	4.86	1.1	4.27	4.24	5.76	0.43	0	0	0	0	0	0	0	0
34	208.13	4.33	2.41	6.25	0.98	4.39	0.24	0.47	0.12	0.33	1.32	0.92	0.7	0.64	4.51	0.96	6.37	2.58	4.41	4.39	5.19	0.25	4.87	4.46	10.56	1.11	0.111	5.67	0.97	6.27	2.55	4.97	1.09	4.3	4.27	5.77	0.42	0	0	0	0	0	0	0	0
35	214.25	4.37	2.45	6.29	0.98	4.44	0.24	0.47	0.13	0.34	1.33	0.99	0.71	0.62	4.57	0.98	6.46	2.65	4.46	4.44	5.25	0.25	4.98	4.52	10.97	1.18	0.118	5.73	0.95	6.34	2.71	5.03	1.13	4.33	4.3	5.79	0.41	0	0	0	0	0	0	0	0
36	220.37	4.41	2.49	6.32	0.98	4.48	0.24	0.47	0.11	0.31	1.32	0.94	0.74	0.63	4.6	0.98	6.41	2.58	4.5	4.48	5.28	0.25	4.97	4.55	10.69	1.11	0.111	5.76	0.96	6.33	2.58	5.07	1.12	4.36	4.33	5.8	0.4	0	0	0	0	0	0	0	0
37	226.5	4.44	2.53	6.36	0.98	4.51	0.22	0.46	0.11	0.31	1.31	0.91	0.72	0.65	4.62	0.96	6.37	2.54	4.53	4.51	5.29	0.24	4.99	4.58	10.64	1.1	0.11	5.78	0.97	6.36	2.54	5.09	1.09	4.38	4.35	5.81	0.39	0	0	0	0	0	0	0	0
38	232.62	4.48	2.57	6.39	0.97	4.57	0.2	0.43	0.12	0.33	1.34	0.89	0.72	0.65	4.7	0.95	6.45	2.52	4.58	4.57	5.22	0.22	5.05	4.64	10.77	1.11	0.111	5.87	0.99	6.48	2.52	5.17	1.09	4.41	4.38	5.82	0.38	0	0	0	0	0	0	0	0
39	238.74	4.51	2.6	6.42	0.97	4.61	0.2	0.43	0.11	0.31	1.37	0.91	0.71	0.67	4.74	0.96	6.54	2.61	4.62	4.61	5.25	0.22	5.12	4.69	10.99	1.14	0.114	5.94	1.01	6.59	2.55	5.22	1.12	4.44	4.41	5.83	0.37	0	0	0	0	0	0	0	0
40	244.86	4.54	2.64	6.45	0.97	4.64	0.19	0.42	0.12	0.33	1.38	0.92	0.71	0.69	4.75	0.95	6.6	2.68	4.65	4.64	5.27	0.22	5.16	4.73	11.1	1.15	0.115	5.99	1.01	6.64	2.58	5.25	1.13	4.47	4.43	5.84	0.37	0	0	0	0	0	0	0	0
41	250.98	4.58	2.68	6.48	0.97	4.66	0.17	0.38	0.12	0.33	1.36	0.87	0.69	0.68	4.76	0.89	6.51	2.53	4.66	4.66	5.16	0.2	5.12	4.74	10.75	1.09	0.109	5.99	1.02	6.64	2.44	5.26	1.07	4.5	4.46	5.85	0.36	0	0	0	0	0	0	0	0
42	257.1	4.61	2.71	6.5	0.97	4.69	0.16	0.37	0.12	0.33	1.35	0.87	0.7	0.69	4.78	0.89	6.51	2.44	4.69	4.69	5.18	0.19	5.15	4.77	10.79	1.09	0.109	6.01	1.01	6.64	2.45	5.29	1.07	4.52	4.48	5.86	0.35	0	0	0	0	0	0	0	0
43	263.22	4.64	2.75	6.53	0.97	4.74	0.16	0.37	0.09	0.29	1.36	0.89	0.68	0.65	4.85	0.86	6.5	2.3	4.74	4.74	5.21	0.18	5.23	4.82	11.13	1.14	0.114	6.07	1.01	6.73	2.52	5.35	1.03	4.55	4.51	5.87	0.34	0	0	0	0	0	0	0	0
44	269.35	4.67	2.78	6.56	0.96	4.74	0.14	0.35	0.1	0.3	1.33	0.9	0.67	0.67	4.82	0.85	6.45	2.31	4.74	4.74	5.2	0.18	5.24	4.82	11.05	1.14	0.114	6.04	0.99	6.68	2.56	5.34	1.03	4.57	4.53	5.88	0.33	0	0	0	0	0	0	0	0
45	275.47	4.7	2.82	6.58	0.96	4.77	0.13	0.34	0.1	0.3	1.32	0.89	0.69	0.68	4.87	0.84	6.37	2.17	4.77	4.77	5.21	0.18	5.25	4.85	11.03	1.13	0.113	6.06	0.99	6.68	2.55	5.37	1	4.6	4.55	5.89	0.32	0	0	0	0	0	0	0	0
46	281.59	4.73	2.85	6.61	0.96	4.78	0.13	0.34	0.1	0.3	1.3	0.86	0.69	0.68	4.88	0.83	6.31	2.07	4.78	4.78	5.22	0.18	5.23	4.86	10.75	1.08	0.108	6.05	0.99	6.65	2.47	5.37	0.98	4.62	4.58	5.89	0.31	0	0	0	0	0	0	0	0
47	287.71	4.76	2.88	6.63	0.96	4.81	0.12	0.33	0.11	0.31	1.3	0.82	0.71	0.67	4.91	0.81	6.36	2.1	4.81	4.81	5.24	0.18	5.22	4.89	10.48	1.02	0.102	6.08	0.99	6.66	2.4	5.4	0.96	4.64	4.6	5.9	0.3	0	0	0	0	0	0	0	0
48	293.83	4.78	2.91	6.65	0.95	4.85	0.13	0.34	0.11	0.31	1.33	0.85	0.72	0.67	4.96	0.83	6.49	2.29	4.85	4.85	5.3	0.18	5.3	4.93	10.8	1.08	0.108	6.15	1	6.75	2.51	5.46	1	4.66	4.62	5.91	0.29	0	0	0	0	0	0	0	0
49	299.95	4.81	2.95	6.68	0.95	4.85	0.13	0.34	0.11	0.31	1.33	0.85	0.7	0.66	4.96	0.83	6.46	2.27	4.85	4.85	5.3	0.18	5.31	4.93	10.86	1.09	0.109	6.15	1.01	6.77	2.51	5.45	1	4.68	4.64	5.91	0.28	0	0	0	0	0	0	0	0
50	306.07	4.84	2.98	6.7	0.95	4.88	0.11	0.31	0.1	0.3	1.33	0.84	0.67	0.67	4.97	0.8	6.48	2.22	4.88	4.88	5.3	0.17	5.34	4.96	10.94	1.09	0.109	6.18	1.01	6.83	2.45	5.48	0.98	4.7	4.66	5.92	0.27	0	0	0	0	0	0	0	0
51	312.2	4.86	3.01	6.72	0.95	4.89	0.11	0.31	0.08	0.27	1.33	0.84	0.64	0.66	4.98	0.79	6.5	2.22	4.89	4.89	5.3	0.17	5.34	4.97	10.91	1.09	0.109	6.19	1.01	6.87	2.44	5.49	0.98	4.72	4.68	5.92	0.26	0	0	0	0	0	0	0	0
52	318.32	4.89	3.04	6.74	0.94	4.92	0.11	0.31	0.09	0.29	1.33	0.82	0.64	0.64	5	0.77	6.49	2.13	4.92	4.92	5.33	0.17	5.35	4.99	10.85	1.07	0.107	6.22	1.02	6.9	2.39	5.52	0.95	4.74	4.7	5.93	0.26	0	0	0	0	0	0	0	0
53	324.44	4.92	3.07	6.76	0.94	4.95	0.11	0.31	0.09	0.29	1.35	0.83	0.62	0.63	5.03	0.77	6.57	2.19	4.95	4.95	5.37	0.17	5.4	5.02	11.05	1.1	0.11	6.27	1.02	6.99	2.4	5.55	0.95	4.76	4.72	5.93	0.25	0	0	0	0	0	0	0	0
54	330.56	4.94	3.1	6.78	0.94	4.97	0.1	0.3	0.07	0.26	1.34	0.82	0.62	0.65	5.03	0.76	6.53	2.12	4.97	4.97	5.35	0.16	5.41	5.04	10.96	1.09	0.109	6.29	1.02	6.99	2.36	5.57	0.95	4.78	4.74	5.94	0.24	0	0	0	0	0	0	0	0
55	336.68	4.96	3.13	6.8	0.94	4.99	0.09	0.29	0.09	0.29	1.33	0.79	0.62	0.62	5.04	0.73	6.52	2.08	4.99	4.99	5.37	0.16	5.4	5.06	10.74	1.04	0.104	6.3	1.02	6.99	2.28	5.59	0.92	4.79	4.76	5.94	0.23	0	0	0	0	0	0	0	0
56	342.8	4.99	3.16	6.82	0.93	5	0.09	0.29	0.08	0.27	1.33	0.78	0.59	0.6	5.05	0.72	6.51	2.07	5	5	5.38	0.16	5.4	5.06	10.69	1.03	0.103	6.31	1.03	7.03	2.24	5.6	0.91	4.81	4.78	5.95	0.22	0	0	0	0	0	0	0	0
57	348.93	5.01	3.18	6.84	0.93	5.02	0.07	0.26	0.07	0.26	1.32	0.79	0.57	0.61	5.06	0.72	6.49	2.07	5.02	5.02	5.37	0.15	5.45	5.09	10.98	1.08	0.108	6.32	1.02	7.05	2.36	5.61	0.92	4.83	4.8	5.95	0.21	0	0	0	0	0	0	0	0
58	355.05	5.04	3.21	6.86	0.93	5.05	0.07	0.26	0.07	0.26	1.35	0.77	0.56	0.61	5.09	0.71	6.55	2.05	5.05	5.05	5.4	0.15	5.49	5.12	11.08	1.08	0.108	6.38	1.04	7.15	2.27	5.65	0.91	4.84	4.82	5.96	0.21	0	0	0	0	0	0	0	0
59	361.17	5.06	3.24	6.88	0.93	5.05	0.07	0.26	0.07	0.26	1.35	0.77	0.55	0.61	5.09	0.71	6.55	2.06	5.05	5.05	5.4	0.15	5.49	5.12	11.08	1.09	0.109	6.38	1.04	7.16	2.26	5.65	0.91	4.86	4.84	5.96	0.2	0	0	0	0	0	0	0	0
60	367.29	5.08	3.27	6.89	0.93	5.07	0.05	0.22	0.06	0.24	1.34	0.77	0.57	0.62	5.09	0.72	6.54	2.1	5.07	5.07	5.39	0.14	5.49	5.14	10.93	1.06	0.106	6.39	1.04	7.14	2.27	5.67	0.92	4.88	4.86	5.96	0.19	0	0	0	0	0	0	0	0
61	373.41	5.1	3.29	6.91	0.92	5.09	0.05	0.22	0.05	0.22	1.32	0.76	0.57	0.66	5.11	0.71	6.51	2.14	5.09	5.09	5.41	0.14	5.5	5.17	10.75	1.03	0.103	6.39	1.04	7.12	2.27	5.68	0.92	4.89	4.87	5.97	0.18	0	0	0	0	0	0	0	0
62	379.53	5.13	3.32	6.93	0.92	5.1	0.04	0.2	0.05	0.22	1.3	0.76	0.54	0.66	5.11	0.69	6.45	2.05	5.1	5.1	5.4	0.13	5.49	5.17	10.65	1.01	0.101	6.38	1.03	7.12	2.23	5.68	0.92	4.91	4.89	5.97	0.17	0	0	0	0	0	0	0	0
63	385.65	5.15	3.35	6.95	0.92	5.12	0.03	0.17	0.05	0.22	1.29	0.73	0.55	0.67	5.13	0.67	6.4	1.89	5.12	5.12	5.41	0.13	5.49	5.19	10.54	0.98	0.098	6.39	1.02	7.11	2.15	5.7	0.9	4.92	4.91	5.97	0.17	0	0	0	0	0	0	0	0
64	391.78	5.17	3.37	6.96	0.92	5.14	0.03	0.17	0.04	0.2	1.3	0.73	0.55	0.67	5.15	0.68	6.43	1.91	5.14	5.14	5.43	0.13	5.51	5.21	10.61	0.99	0.099	6.42	1.03	7.15	2.16	5.72	0.91	4.94	4.92	5.97	0.16	0	0	0	0	0	0	0	0
65	397.9	5.19	3.4	6.98	0.91	5.15	0.04	0.2	0.04	0.2	1.3	0.72	0.54	0.66	5.18	0.68	6.41	1.79	5.15	5.15	5.45	0.13	5.51	5.21	10.63	0.99	0.099	6.43	1.03	7.17	2.12	5.73	0.9	4.95	4.94	5.98	0.15	0	0	0	0	0	0	0	0
66	404.02	5.21	3.42	7	0.91	5.18	0.04	0.2	0.04	0.2	1.33	0.71	0.52	0.64	5.21	0.68	6.47	1.8	5.18	5.18	5.48	0.13	5.56	5.24	10.86	1.02	0.102	6.49	1.05	7.28	2.1	5.77	0.89	4.96	4.96	5.98	0.15	0	0	0	0	0	0	0	0
67	410.14	5.23	3.45	7.02	0.91	5.18	0.04	0.2	0.04	0.2	1.32	0.69	0.47	0.61	5.21	0.68	6.42	1.72	5.18	5.18	5.48	0.13	5.55	5.23	10.84	1.02	0.102	6.48	1.05	7.31	2.07	5.76	0.89	4.98	4.97	5.98	0.14	0	0	0	0	0	0	0	0
68	416.26	5.25	3.47	7.03	0.91	5.19	0.04	0.2	0.04	0.2	1.33	0.7	0.44	0.61	5.22	0.68	6.44	1.72	5.19	5.19	5.49	0.13	5.57	5.24	11.03	1.05	0.105	6.5	1.05	7.37	2.08	5.77	0.89	4.99	4.99	5.98	0.13	0	0	0	0	0	0	0	0
69	422.38	5.27	3.5	7.05	0.91	5.21	0.04	0.2	0.04	0.2	1.35	0.69	0.42	0.59	5.24	0.68	6.48	1.71	5.21	5.21	5.5	0.13	5.6	5.26	11.13	1.07	0.107	6.54	1.06	7.45	2.04	5.8	0.88	5	5	5.98	0.13	0	0	0	0	0	0	0	0
70	428.5	5.29	3.52	7.07	0.9	5.21	0.04	0.2	0.04	0.2	1.34	0.68	0.41	0.59	5.24	0.68	6.46	1.71	5.21	5.21	5.5	0.13	5.59	5.26	11.02	1.05	0.105	6.53	1.06	7.44	2.02	5.79	0.89	5.02	5.02	5.99	0.12	0	0	0	0	0	0	0	0
71	434.63	5.31	3.54	7.08	0.9	5.22	0.03	0.17	0.04	0.2	1.34	0.67	0.37	0.54	5.24	0.67	6.42	1.58	5.22	5.22	5.5	0.12	5.58	5.26	11	1.05	0.105	6.54	1.06	7.49	1.96	5.8	0.89	5.03	5.04	5.99	0.11	0	0	0	0	0	0	0	0
72	440.75	5.33	3.57	7.1	0.9	5.27	0.03	0.17	0.03	0.17	1.39	0.68	0.33	0.51	5.29	0.67	6.54	1.66	5.27	5.27	5.55	0.12	5.7	5.31	11.67	1.15	0.115	6.64	1.09	7.68	2.01	5.86	0.9	5.04	5.05	5.99	0.11	0	0	0	0	0	0	0	0
73	446.87	5.35	3.59	7.12	0.9	5.29	0.03	0.17	0.03	0.17	1.4	0.67	0.31	0.51	5.31	0.65	6.57	1.65	5.29	5.29	5.57	0.12	5.72	5.33	11.76	1.16	0.116	6.67	1.1	7.74	1.98	5.88	0.87	5.05	5.07	5.99	0.1	0	0	0	0	0	0	0	0
74	452.99	5.37	3.61	7.14	0.9	5.3	0.03	0.17	0.03	0.17	1.37	0.65	0.34	0.52	5.32	0.65	6.47	1.52	5.3	5.3	5.58	0.13	5.69	5.34	11.37	1.09	0.109	6.65	1.09	7.66	1.95	5.89	0.87	5.07	5.08	5.99	0.09	0	0	0	0	0	0	0	0
75	459.11	5.39	3.64	7.15	0.9	5.31	0.02	0.14	0.03	0.17	1.37	0.65	0.34	0.52	5.32	0.65	6.46	1.51	5.31	5.31	5.58	0.12	5.7	5.35	11.38	1.09	0.109	6.66	1.09	7.67	1.96	5.89	0.87	5.08	5.1	5.99	0.09	0	0	0	0	0	0	0	0
76	465.23	5.41	3.66	7.17	0.9	5.33	0.02	0.14	0.01	0.1	1.39	0.63	0.3	0.46	5.34	0.64	6.51	1.5	5.33	5.33	5.59	0.12	5.73	5.37	11.6	1.12	0.112	6.7	1.1	7.77	1.9	5.92	0.86	5.09	5.11	5.99	0.08	0	0	0	0	0	0	0	0
77	471.36	5.43	3.68	7.19	0.9	5.34	0.01	0.1	0.02	0.14	1.39	0.63	0.3	0.46	5.34	0.64	6.51	1.5	5.34	5.34	5.59	0.12	5.74	5.38	11.56	1.12	0.112	6.71	1.1	7.78	1.9	5.93	0.86	5.1	5.12	5.99	0.08	0	0	0	0	0	0	0	0
78	477.48	5.45	3.7	7.21	0.89	5.36	0.01	0.1	0.02	0.14	1.4	0.62	0.31	0.46	5.37	0.63	6.52	1.35	5.36	5.36	5.61	0.12	5.75	5.4	11.66	1.12	0.112	6.74	1.11	7.81	1.86	5.95	0.85	5.11	5.14	5.99	0.07	0	0	0	0	0	0	0	0
79	483.6	5.47	3.72	7.22	0.89	5.41	0.01	0.1	0.02	0.14	1.44	0.62	0.3	0.46	5.42	0.64	6.62	1.48	5.41	5.41	5.66	0.12	5.83	5.45	11.97	1.17	0.117	6.83	1.13	7.95	1.85	6.01	0.85	5.13	5.15	6	0.07	0	0	0	0	0	0	0	0
80	489.72	5.49	3.74	7.24	0.89	5.42	0.01	0.1	0.02	0.14	1.45	0.63	0.28	0.45	5.43	0.63	6.65	1.47	5.42	5.42	5.68	0.12	5.86	5.46	12.2	1.2	0.12	6.85	1.13	8	1.86	6.02	0.83	5.14	5.17	6	0.06	0	0	0	0	0	0	0	0
81	495.84	5.51	3.76	7.26	0.89	5.47	0.01	0.1	0.02	0.14	1.5	0.61	0.25	0.44	5.48	0.61	6.77	1.45	5.47	5.47	5.73	0.12	5.96	5.51	12.8	1.28	0.128	6.95	1.16	8.17	1.81	6.09	0.81	5.15	5.18	6	0.06	0	0	0	0	0	0	0	0
82	501.96	5.53	3.78	7.28	0.89	5.5	0.01	0.1	0.02	0.14	1.53	0.61	0.24	0.43	5.51	0.6	6.86	1.56	5.5	5.5	5.76	0.12	6.02	5.54	13.07	1.33	0.133	7.01	1.17	8.27	1.8	6.13	0.8	5.16	5.2	6	0.05	0	0	0	0	0	0	0	0
83	508.08	5.55	3.8	7.3	0.89	5.52	0.01	0.1	0.02	0.14	1.55	0.61	0.23	0.42	5.53	0.6	6.91	1.57	5.52	5.52	5.79	0.12	6.06	5.57	13.33	1.36	0.136	7.05	1.18	8.34	1.8	6.16	0.8	5.18	5.21	6	0.05	0	0	0	0	0	0	0	0
84	514.21	5.57	3.82	7.31	0.89	5.54	0.01	0.1	0.02	0.14	1.57	0.59	0.21	0.41	5.55	0.58	6.95	1.54	5.54	5.54	5.81	0.12	6.1	5.59	13.59	1.4	0.14	7.09	1.2	8.42	1.76	6.18	0.77	5.19	5.22	6	0.05	0	0	0	0	0	0	0	0
85	520.33	5.59	3.84	7.33	0.89	5.54	0.01	0.1	0.02	0.14	1.57	0.59	0.2	0.4	5.55	0.58	6.96	1.54	5.54	5.54	5.81	0.12	6.1	5.59	13.64	1.41	0.141	7.09	1.2	8.43	1.77	6.18	0.77	5.2	5.24	6	0.04	0	0	0	0	0	0	0	0
86	526.45	5.61	3.86	7.35	0.89	5.56	0.01	0.1	0.02	0.14	1.59	0.59	0.15	0.36	5.57	0.58	7	1.55	5.56	5.56	5.83	0.12	6.16	5.61	14.07	1.47	0.147	7.13	1.21	8.54	1.76	6.2	0.76	5.22	5.25	6	0.04	0	0	0	0	0	0	0	0
87	532.57	5.63	3.88	7.37	0.89	5.58	0.01	0.1	0.02	0.14	1.6	0.57	0.16	0.37	5.59	0.57	7	1.41	5.58	5.58	5.85	0.13	6.17	5.63	14.17	1.48	0.148	7.16	1.21	8.57	1.72	6.22	0.75	5.23	5.26	6	0.03	0	0	0	0	0	0	0	0
88	538.69	5.64	3.9	7.39	0.89	5.61	0.01	0.1	0.02	0.14	1.63	0.56	0.12	0.33	5.62	0.57	7.06	1.39	5.61	5.61	5.88	0.13	6.24	5.66	14.63	1.55	0.155	7.22	1.22	8.7	1.68	6.26	0.75	5.24	5.28	6	0.03	0	0	0	0	0	0	0	0
89	544.81	5.66	3.92	7.41	0.89	5.61	0.01	0.1	0.01	0.1	1.63	0.56	0.09	0.29	5.62	0.57	7.06	1.39	5.61	5.61	5.87	0.12	6.25	5.66	14.74	1.57	0.157	7.22	1.22	8.73	1.68	6.26	0.75	5.25	5.29	6	0.03	0	0	0	0	0	0	0	0
90	550.93	5.68	3.93	7.43	0.89	5.63	0.01	0.1	0	0	1.64	0.56	0.08	0.27	5.64	0.56	7.08	1.38	5.63	5.63	5.89	0.12	6.28	5.68	14.88	1.59	0.159	7.25	1.23	8.78	1.66	6.28	0.75	5.26	5.3	6	0.03	0	0	0	0	0	0	0	0
91	557.06	5.7	3.95	7.45	0.89	5.66	0.01	0.1	0	0	1.67	0.51	0.06	0.24	5.67	0.52	7.14	1.33	5.66	5.66	5.92	0.12	6.32	5.71	15.11	1.62	0.162	7.31	1.25	8.89	1.52	6.32	0.68	5.28	5.32	6	0.02	0	0	0	0	0	0	0	0
92	563.18	5.72	3.97	7.47	0.89	5.7	0.01	0.1	0	0	1.71	0.48	0.06	0.24	5.71	0.48	7.23	1.27	5.7	5.7	5.96	0.12	6.39	5.75	15.52	1.67	0.167	7.39	1.27	9.01	1.42	6.37	0.63	5.29	5.33	6	0.02	0	0	0	0	0	0	0	0
93	569.3	5.74	3.98	7.49	0.89	5.73	0.01	0.1	0	0	1.74	0.46	0.06	0.24	5.74	0.47	7.3	1.25	5.73	5.73	6	0.13	6.45	5.78	15.86	1.72	0.172	7.45	1.29	9.1	1.36	6.41	0.61	5.3	5.34	6	0.02	0	0	0	0	0	0	0	0
94	575.42	5.76	4	7.51	0.9	5.75	0	0	0	0	1.75	0.44	0.06	0.24	5.75	0.44	7.3	1.05	5.75	5.75	6.01	0.12	6.47	5.8	16.02	1.73	0.173	7.48	1.29	9.14	1.3	6.43	0.6	5.32	5.35	6	0.01	0	0	0	0	0	0	0	0
95	581.54	5.78	4.02	7.53	0.9	5.79	0	0	0	0	1.79	0.41	0.04	0.2	5.79	0.41	7.4	0.99	5.79	5.79	6.05	0.13	6.56	5.85	16.64	1.81	0.181	7.56	1.31	9.27	1.23	6.48	0.56	5.33	5.37	6	0.01	0	0	0	0	0	0	0	0
96	587.66	5.79	4.03	7.56	0.9	5.81	0	0	0	0	1.81	0.39	0.03	0.17	5.81	0.39	7.45	0.96	5.81	5.81	6.07	0.13	6.6	5.87	16.91	1.85	0.185	7.6	1.32	9.34	1.17	6.51	0.54	5.34	5.38	6	0.01	0	0	0	0	0	0	0	0
97	593.79	5.81	4.05	7.58	0.9	5.81	0	0	0	0	1.81	0.39	0.03	0.17	5.81	0.39	7.45	0.96	5.81	5.81	6.07	0.13	6.6	5.87	16.9	1.85	0.185	7.6	1.32	9.34	1.17	6.51	0.54	5.35	5.39	6	0.01	0	0	0	0	0	0	0	0
98	599.91	5.83	4.06	7.6	0.9	5.83	0	0	0	0	1.83	0.38	0.01	0.1	5.83	0.38	7.5	0.92	5.83	5.83	6.1	0.13	6.65	5.89	17.27	1.9	0.19	7.64	1.32	9.42	1.12	6.53	0.52	5.37	5.4	6	0.01	0	0	0	0	0	0	0	0
99	606.03	5.85	4.08	7.62	0.9	5.84	0	0	0	0	1.84	0.37	0	0	5.84	0.37	7.52	0.89	5.84	5.84	6.11	0.13	6.67	5.9	17.46	1.93	0.193	7.66	1.33	9.46	1.09	6.54	0.51	5.38	5.42	6	0.01	0	0	0	0	0	0	0	0
100	612.15	5.87	4.1	7.64	0.91	5.86	0	0	0	0	1.86	0.35	0	0	5.86	0.35	7.56	0.85	5.86	5.86	6.13	0.13	6.71	5.92	17.72	1.96	0.196	7.7	1.34	9.52	1.04	6.57	0.48	5.39	5.43	6	0	0	0	0	0	0	0	0	0
101	618.27	5.89	4.11	7.67	0.91	5.88	0	0	0	0	1.88	0.33	0	0	5.88	0.33	7.61	0.79	5.88	5.88	6.15	0.13	6.75	5.94	17.98	2	0.2	7.74	1.34	9.58	0.97	6.59	0.45	5.4	5.44	6	0	0	0	0	0	0	0	0	0
102	624.39	5.91	4.12	7.69	0.91	5.88	0	0	0	0	1.88	0.33	0	0	5.88	0.33	7.61	0.79	5.88	5.88	6.15	0.13	6.75	5.94	17.98	2	0.2	7.74	1.35	9.58	0.97	6.59	0.45	5.42	5.45	6	0	0	0	0	0	0	0	0	0
103	630.51	5.93	4.14	7.71	0.91	5.88	0	0	0	0	1.88	0.33	0	0	5.88	0.33	7.61	0.79	5.88	5.88	6.15	0.13	6.75	5.94	17.98	2	0.2	7.74	1.35	9.59	0.97	6.59	0.45	5.43	5.47	6	0	0	0	0	0	0	0	0	0
104	636.64	5.94	4.15	7.74	0.91	5.93	0	0	0	0	1.93	0.26	0	0	5.93	0.26	7.72	0.62	5.93	5.93	6.21	0.13	6.85	6	18.63	2.08	0.208	7.84	1.37	9.73	0.76	6.66	0.35	5.44	5.48	6	0	0	0	0	0	0	0	0	0
105	642.76	5.96	4.17	7.76	0.92	5.94	0	0	0	0	1.94	0.24	0	0	5.94	0.24	7.75	0.57	5.94	5.94	6.22	0.13	6.87	6.01	18.77	2.1	0.21	7.86	1.37	9.76	0.71	6.67	0.33	5.45	5.49	6	0	0	0	0	0	0	0	0	0
106	648.88	5.98	4.18	7.78	0.92	5.95	0	0	0	0	1.95	0.22	0	0	5.95	0.22	7.77	0.52	5.95	5.95	6.23	0.13	6.89	6.02	18.9	2.12	0.212	7.88	1.37	9.79	0.65	6.68	0.3	5.46	5.5	6	0	0	0	0	0	0	0	0	0
107	655	6	4.19	7.81	0.92	6	0	0	0	0	2	0	0	0	6	0	7.9	0.01	6	6	6.28	0.13	6.99	6.07	19.55	2.2	0.22	7.98	1.39	9.94	0	6.75	0	5.47	5.52	6	0	0	0	0	0	0	0	0	0

## Sheet: Invasive_results
EstimateS (Version 9.1.0), Copyright R. K. Colwell: http://purl.oclc.org/estimates
Diversity Output from Input File: Invasive (31 mei, 2017)
NOTE: Chao's estimated CV for Abundance distribution = 0.515. Because the CV > 0.5, Anne Chao recommends
that you re-compute Chao1 using the Classic instead of the Bias-Corrected option in the Diversity Settings screen.
Then, based on the results with the Classic option, report the larger of Chao1 and ACE as the better estimate for abundance-based richness.
Samples	Individuals (computed)	S(est)	S(est) 95% CI Lower Bound	S(est) 95% CI Upper Bound	S(est) SD	S obs	Singletons Mean	Singletons SD (runs)	Doubletons Mean	Doubletons SD (runs)	Uniques Mean	Uniques SD (runs)	Duplicates Mean	Duplicates SD (runs)	ACE Mean	ACE SD (runs)	ICE Mean	ICE SD (runs)	Chao 1 Mean	Chao 1 95% CI Lower Bound	Chao 1 95% CI Upper Bound	Chao 1 SD (analytical)	Chao 2	Chao 2 95% CI Lower Bound	Chao 2 95% CI Upper Bound	Chao 2 SD (analytical)	Chao2 SE	Jack 1 Mean	Jack 1 SD (analytical)	Jack 2 Mean	Jack 2 SD (runs)	Bootstrap Mean	Bootstrap SD (runs)	MMRuns Mean	MMMeans (1 run)	Cole Rarefaction	Cole SD (analytical)	Alpha Mean	Alpha SD (analytical)	Shannon Mean	Shannon SD (runs)	Shannon Exponential Mean	Shannon Exponential SD (runs)	Simpson Inv Mean	Simpson Inv SD (runs)
1	0.26	0.21	0.01	0.41	0.1	0.23	0.2	0.45	0.02	0.14	0.23	0.47	0	0	0	0	0.23	0.47	0.24	0	0	0	0.23	0	0	0.06	0.023	0.23	0	0	0	0.23	0.47	0	0	0.24	0.46	0	0	0	0	0	0	0	0
2	0.51	0.4	0.03	0.78	0.19	0.35	0.29	0.52	0.05	0.22	0.34	0.54	0.01	0.1	0	0	0.37	0.59	0.37	0	0	0	0.37	0	0	0.15	0.037	0.52	0.16	0.52	0.8	0.44	0.67	1.1	5.15	0.46	0.6	0	0	0	0	0	0	0	0
3	0.77	0.58	0.05	1.11	0.27	0.57	0.46	0.67	0.09	0.29	0.53	0.69	0.04	0.2	0	0	0.67	0.98	0.63	0	0	0	0.64	0	0	0.29	0.064	0.92	0.3	1.09	1.39	0.73	0.91	1.48	5.12	0.65	0.69	0	0	0	0	0	0	0	0
4	1.03	0.75	0.08	1.41	0.34	0.68	0.53	0.7	0.12	0.33	0.6	0.71	0.08	0.27	0	0	0.84	1.13	0.75	0	0	0	0.78	0	0	0.36	0.078	1.13	0.39	1.4	1.6	0.87	0.97	1.23	5.1	0.83	0.74	0	0	0	0	0	0	0	0
5	1.28	0.9	0.11	1.69	0.4	0.83	0.66	0.71	0.13	0.34	0.71	0.71	0.12	0.33	0	0	1.06	1.25	0.9	0	0	0	0.95	0	0	0.43	0.095	1.4	0.49	1.77	1.72	1.07	1	1.73	5.08	0.99	0.77	0	0	0	0	0	0	0	0
6	1.54	1.04	0.15	1.93	0.46	0.95	0.73	0.75	0.15	0.39	0.8	0.72	0.12	0.36	0	0	1.23	1.39	1.05	0	0	0	1.09	0	0	0.5	0.109	1.62	0.58	2.09	1.8	1.23	1.03	1.42	5.05	1.13	0.79	0	0	0	0	0	0	0	0
7	1.8	1.17	0.19	2.16	0.5	1.15	0.84	0.79	0.19	0.46	0.95	0.77	0.15	0.46	0	0	1.5	1.43	1.28	0	0	0	1.37	0	0	0.66	0.137	1.96	0.67	2.55	1.93	1.49	1.07	2.53	5.03	1.26	0.81	0	0	0	0	0	0	0	0
8	2.05	1.3	0.23	2.37	0.55	1.27	0.92	0.88	0.19	0.42	1.03	0.87	0.17	0.43	0	0	1.74	1.68	1.48	0	0	0	1.6	0	0	0.8	0.16	2.17	0.71	2.83	2.23	1.64	1.18	1.72	5.02	1.38	0.82	0	0	0	0	0	0	0	0
9	2.31	1.41	0.27	2.55	0.58	1.38	0.96	0.9	0.21	0.43	1.07	0.88	0.21	0.48	0	0	1.93	1.76	1.61	0	0	0	1.74	0	0	0.87	0.174	2.33	0.74	3.02	2.28	1.77	1.16	1.77	5	1.5	0.83	0	0	0	0	0	0	0	0
10	2.57	1.52	0.31	2.73	0.62	1.48	1.02	0.91	0.23	0.45	1.12	0.9	0.25	0.48	0	0	2.13	1.8	1.73	0	0	0	1.89	0	0	0.93	0.189	2.49	0.78	3.21	2.37	1.9	1.2	2.7	4.99	1.6	0.84	0	0	0	0	0	0	0	0
11	2.82	1.62	0.36	2.89	0.64	1.64	1.09	0.95	0.3	0.54	1.17	0.96	0.35	0.56	0	0	2.47	2.02	1.94	0	0	0	2.13	0	0	1.01	0.213	2.7	0.8	3.4	2.55	2.09	1.25	2.38	4.98	1.69	0.84	0	0	0	0	0	0	0	0
12	3.08	1.72	0.4	3.03	0.67	1.74	1.1	0.94	0.38	0.62	1.18	0.95	0.4	0.62	0	0	2.66	2.18	2.04	0	0	0	2.21	0	0	1.01	0.221	2.82	0.82	3.5	2.52	2.2	1.24	3.22	4.97	1.78	0.85	0	0	0	0	0	0	0	0
13	3.34	1.81	0.45	3.17	0.69	1.9	1.18	0.96	0.45	0.64	1.25	0.98	0.48	0.66	0	0	2.94	2.18	2.23	0	0	0	2.43	0	0	1.1	0.243	3.05	0.86	3.74	2.59	2.4	1.26	3.17	4.96	1.87	0.85	0	0	0	0	0	0	0	0
14	3.59	1.89	0.49	3.29	0.71	2	1.22	1	0.48	0.64	1.28	1.03	0.53	0.69	0	0	3.11	2.19	2.38	0	0	0	2.6	0	0	1.19	0.26	3.19	0.87	3.87	2.71	2.52	1.26	3.3	4.95	1.95	0.86	0	0	0	0	0	0	0	0
15	3.85	1.97	0.54	3.41	0.73	2.1	1.3	1	0.48	0.64	1.36	1.02	0.51	0.66	0	0	3.38	2.37	2.52	0	0	0	2.75	0	0	1.26	0.275	3.37	0.92	4.14	2.72	2.65	1.25	4.09	4.94	2.02	0.86	0	0	0	0	0	0	0	0
16	4.11	2.05	0.58	3.52	0.75	2.13	1.27	0.93	0.47	0.66	1.31	0.95	0.52	0.67	0	0	3.46	2.35	2.48	0	0	0	2.68	0	0	1.14	0.268	3.36	0.92	4.08	2.57	2.67	1.22	6.42	4.93	2.09	0.86	0	0	0	0	0	0	0	0
17	4.36	2.12	0.63	3.62	0.76	2.2	1.27	0.93	0.52	0.64	1.31	0.95	0.57	0.66	0	0	3.63	2.44	2.56	0	0	0	2.74	0	0	1.13	0.274	3.43	0.92	4.12	2.62	2.74	1.24	7.3	4.93	2.16	0.86	0	0	0	0	0	0	0	0
18	4.62	2.19	0.67	3.71	0.78	2.26	1.29	0.95	0.5	0.67	1.32	0.95	0.56	0.66	0	0	3.74	2.46	2.65	0	0	0	2.8	0	0	1.15	0.28	3.51	0.93	4.21	2.61	2.81	1.22	5.61	4.93	2.22	0.87	0	0	0	0	0	0	0	0
19	4.88	2.26	0.71	3.8	0.79	2.32	1.3	0.95	0.51	0.7	1.33	0.96	0.57	0.69	0	0	3.87	2.59	2.73	0	0	0	2.89	0	0	1.18	0.289	3.58	0.94	4.29	2.67	2.88	1.21	5.13	4.92	2.28	0.87	0	0	0	0	0	0	0	0
20	5.14	2.32	0.75	3.88	0.8	2.4	1.32	0.94	0.56	0.73	1.36	0.98	0.6	0.74	3.84	2.38	3.99	2.51	2.81	2.5	7.44	0.91	3.03	2.51	9.3	1.25	0.303	3.69	0.95	4.4	2.68	2.97	1.14	5.04	4.92	2.34	0.87	0	0	0	0	0	0	0	0
21	5.39	2.38	0.79	3.96	0.81	2.49	1.26	0.99	0.67	0.73	1.31	1.02	0.73	0.72	4	2.39	4.14	2.55	2.91	2.61	7.35	0.89	3.1	2.61	8.96	1.19	0.31	3.74	0.93	4.3	2.79	3.06	1.16	6	4.92	2.4	0.87	0	0	0	0	0	0	0	0
22	5.65	2.44	0.83	4.04	0.82	2.53	1.25	0.97	0.67	0.71	1.3	1	0.71	0.71	4.13	2.49	4.26	2.61	2.9	2.62	7.27	0.86	3.07	2.63	8.81	1.14	0.307	3.77	0.92	4.34	2.71	3.1	1.16	4.86	4.92	2.45	0.87	0	0	0	0	0	0	0	0
23	5.91	2.49	0.87	4.11	0.83	2.58	1.26	1.02	0.68	0.72	1.31	1.05	0.72	0.73	4.27	2.78	4.4	2.89	2.98	2.68	7.52	0.9	3.17	2.68	9.11	1.19	0.317	3.83	0.92	4.4	2.85	3.15	1.23	4.61	4.92	2.5	0.87	0	0	0	0	0	0	0	0
24	6.16	2.54	0.91	4.18	0.83	2.62	1.24	1.03	0.7	0.76	1.29	1.07	0.74	0.76	4.37	2.91	4.49	3.01	3	2.7	7.53	0.9	3.19	2.72	9.07	1.18	0.319	3.86	0.9	4.39	2.89	3.19	1.26	4.62	4.92	2.55	0.87	0	0	0	0	0	0	0	0
25	6.42	2.6	0.95	4.24	0.84	2.68	1.26	1.03	0.71	0.77	1.3	1.08	0.75	0.76	4.48	2.94	4.58	3.04	3.07	2.77	7.68	0.91	3.25	2.78	9.18	1.19	0.325	3.93	0.9	4.46	2.92	3.26	1.26	3.86	4.92	2.6	0.87	0	0	0	0	0	0	0	0
26	6.68	2.65	0.99	4.31	0.85	2.72	1.29	1.01	0.68	0.72	1.33	1.05	0.69	0.72	4.56	2.91	4.66	3.01	3.12	2.81	7.81	0.93	3.3	2.82	9.3	1.2	0.33	4	0.93	4.62	2.85	3.3	1.22	3.75	4.92	2.65	0.87	0	0	0	0	0	0	0	0
27	6.93	2.69	1.02	4.36	0.85	2.75	1.27	1.04	0.7	0.72	1.31	1.09	0.71	0.73	4.61	2.99	4.72	3.1	3.17	2.85	7.95	0.96	3.36	2.86	9.41	1.23	0.336	4.01	0.92	4.59	2.94	3.33	1.22	4.49	4.92	2.69	0.86	0	0	0	0	0	0	0	0
28	7.19	2.74	1.06	4.42	0.86	2.85	1.34	1.03	0.68	0.69	1.38	1.07	0.69	0.71	4.97	3.11	5.04	3.17	3.3	2.94	8.37	1	3.47	2.95	9.8	1.26	0.347	4.18	0.97	4.85	2.87	3.45	1.18	3.75	4.92	2.74	0.86	0	0	0	0	0	0	0	0
29	7.45	2.78	1.09	4.48	0.86	2.89	1.35	1.06	0.68	0.71	1.38	1.09	0.71	0.73	5.13	3.39	5.16	3.35	3.38	2.98	8.7	1.06	3.52	2.99	9.9	1.28	0.352	4.22	0.96	4.87	2.92	3.5	1.18	7.92	4.93	2.78	0.86	0	0	0	0	0	0	0	0
30	7.7	2.83	1.12	4.53	0.87	2.93	1.37	1.04	0.67	0.71	1.39	1.07	0.7	0.75	5.2	3.34	5.24	3.33	3.44	3.02	8.94	1.09	3.58	3.03	10.1	1.3	0.358	4.27	0.97	4.94	2.9	3.54	1.15	4.53	4.93	2.82	0.86	0	0	0	0	0	0	0	0
31	7.96	2.87	1.16	4.58	0.87	2.98	1.37	1.02	0.67	0.71	1.39	1.05	0.69	0.73	5.18	3.3	5.25	3.28	3.47	3.08	8.87	1.07	3.62	3.09	10.04	1.28	0.362	4.33	0.98	5	2.84	3.59	1.14	4.23	4.93	2.86	0.86	0	0	0	0	0	0	0	0
32	8.22	2.91	1.19	4.63	0.88	3.02	1.38	1.01	0.66	0.73	1.41	1.06	0.66	0.74	5.27	3.31	5.33	3.29	3.51	3.12	8.94	1.07	3.7	3.14	10.28	1.33	0.37	4.39	1	5.11	2.85	3.64	1.13	4.44	4.94	2.9	0.85	0	0	0	0	0	0	0	0
33	8.47	2.95	1.22	4.67	0.88	3.06	1.37	0.96	0.69	0.72	1.4	1.02	0.69	0.72	5.3	3.14	5.34	3.11	3.52	3.17	8.81	1.03	3.68	3.18	9.91	1.25	0.368	4.42	1.01	5.1	2.72	3.68	1.1	4.22	4.94	2.94	0.85	0	0	0	0	0	0	0	0
34	8.73	2.98	1.25	4.72	0.88	3.1	1.36	0.96	0.72	0.73	1.39	1.01	0.71	0.74	5.35	3.13	5.35	3.09	3.56	3.21	8.87	1.04	3.73	3.22	10.03	1.26	0.373	4.45	1.01	5.11	2.76	3.72	1.07	4.28	4.94	2.98	0.85	0	0	0	0	0	0	0	0
35	8.99	3.02	1.28	4.76	0.89	3.12	1.34	0.98	0.7	0.69	1.36	1.01	0.71	0.71	5.39	3.28	5.36	3.22	3.61	3.23	8.97	1.05	3.72	3.24	9.85	1.22	0.372	4.44	0.99	5.07	2.77	3.73	1.08	4.64	4.95	3.01	0.84	0	0	0	0	0	0	0	0
36	9.24	3.06	1.31	4.8	0.89	3.17	1.32	0.96	0.75	0.7	1.34	0.99	0.75	0.72	5.31	3.25	5.36	3.24	3.64	3.27	8.84	1.02	3.72	3.27	9.61	1.17	0.372	4.47	0.98	5.05	2.71	3.77	1.11	5.64	4.95	3.05	0.84	0	0	0	0	0	0	0	0
37	9.5	3.09	1.34	4.84	0.89	3.17	1.3	0.94	0.72	0.67	1.31	0.95	0.74	0.69	5.2	2.94	5.2	2.91	3.6	3.26	8.65	0.98	3.67	3.26	9.27	1.1	0.367	4.44	0.97	5	2.63	3.76	1.1	8.82	4.96	3.08	0.84	0	0	0	0	0	0	0	0
38	9.76	3.13	1.37	4.88	0.9	3.2	1.27	0.9	0.75	0.66	1.28	0.9	0.78	0.66	5.04	2.63	5.01	2.62	3.58	3.28	8.4	0.93	3.62	3.27	8.81	1	0.362	4.45	0.97	4.94	2.5	3.79	1.09	9.56	4.96	3.12	0.84	0	0	0	0	0	0	0	0
39	10.01	3.16	1.4	4.92	0.9	3.27	1.3	0.88	0.76	0.64	1.3	0.88	0.8	0.65	5.13	2.48	5.11	2.45	3.65	3.34	8.56	0.94	3.68	3.33	8.93	1.01	0.368	4.54	0.98	5.03	2.42	3.87	1.01	15.78	4.97	3.15	0.83	0	0	0	0	0	0	0	0
40	10.27	3.19	1.43	4.96	0.9	3.28	1.26	0.89	0.78	0.64	1.26	0.89	0.82	0.66	5.1	2.59	5.08	2.55	3.65	3.36	8.37	0.92	3.68	3.35	8.72	0.98	0.368	4.51	0.96	4.95	2.46	3.87	1.01	8.43	4.97	3.18	0.83	0	0	0	0	0	0	0	0
41	10.53	3.22	1.45	4.99	0.9	3.32	1.25	0.87	0.8	0.65	1.25	0.87	0.83	0.68	5.06	2.41	5.05	2.43	3.66	3.39	8.27	0.89	3.7	3.38	8.64	0.96	0.37	4.54	0.96	4.96	2.41	3.91	1.01	6.92	4.98	3.21	0.83	0	0	0	0	0	0	0	0
42	10.78	3.25	1.48	5.02	0.9	3.37	1.29	0.89	0.76	0.62	1.29	0.89	0.79	0.66	5.32	2.87	5.23	2.64	3.77	3.44	8.76	0.96	3.8	3.44	9.14	1.03	0.38	4.63	0.97	5.12	2.48	3.97	1.03	22.24	4.98	3.24	0.82	0	0	0	0	0	0	0	0
43	11.04	3.28	1.51	5.06	0.91	3.39	1.26	0.88	0.74	0.56	1.26	0.88	0.75	0.58	5.27	2.77	5.16	2.52	3.76	3.46	8.57	0.93	3.8	3.45	8.98	1	0.38	4.62	0.96	5.12	2.42	3.97	1	11.88	4.98	3.27	0.82	0	0	0	0	0	0	0	0
44	11.3	3.31	1.53	5.09	0.91	3.39	1.25	0.88	0.72	0.59	1.25	0.88	0.73	0.6	5.24	2.73	5.16	2.54	3.77	3.46	8.61	0.94	3.8	3.45	9.01	1.01	0.38	4.61	0.96	5.12	2.44	3.97	1	7.43	4.99	3.3	0.82	0	0	0	0	0	0	0	0
45	11.55	3.34	1.56	5.12	0.91	3.42	1.24	0.84	0.73	0.62	1.24	0.84	0.74	0.63	5.19	2.62	5.11	2.48	3.76	3.49	8.36	0.89	3.79	3.48	8.73	0.96	0.379	4.63	0.97	5.13	2.35	3.99	0.98	6.4	4.99	3.33	0.81	0	0	0	0	0	0	0	0
46	11.81	3.37	1.59	5.15	0.91	3.44	1.22	0.86	0.77	0.63	1.22	0.86	0.78	0.64	5.18	2.66	5.11	2.54	3.79	3.51	8.28	0.88	3.82	3.51	8.62	0.95	0.382	4.63	0.95	5.07	2.42	4.01	1	5.88	5	3.36	0.81	0	0	0	0	0	0	0	0
47	12.07	3.39	1.61	5.18	0.91	3.49	1.24	0.82	0.77	0.63	1.24	0.82	0.78	0.64	5.17	2.24	5.11	2.19	3.81	3.56	8.26	0.86	3.84	3.55	8.61	0.93	0.384	4.7	0.97	5.16	2.32	4.07	0.99	5.76	5.01	3.39	0.81	0	0	0	0	0	0	0	0
48	12.32	3.42	1.64	5.21	0.91	3.5	1.22	0.81	0.75	0.63	1.22	0.81	0.76	0.64	5.1	2.14	5.07	2.11	3.8	3.56	8.16	0.85	3.82	3.55	8.47	0.91	0.382	4.69	0.95	5.15	2.3	4.07	0.99	5.78	5.01	3.41	0.8	0	0	0	0	0	0	0	0
49	12.58	3.45	1.66	5.23	0.91	3.53	1.2	0.84	0.77	0.63	1.2	0.84	0.78	0.64	5.13	2.23	5.09	2.2	3.83	3.59	8.16	0.85	3.85	3.59	8.45	0.9	0.385	4.71	0.93	5.12	2.38	4.1	1	5.89	5.02	3.44	0.8	0	0	0	0	0	0	0	0
50	12.84	3.47	1.69	5.26	0.91	3.55	1.22	0.86	0.74	0.63	1.22	0.86	0.75	0.64	5.19	2.29	5.15	2.25	3.87	3.61	8.38	0.88	3.9	3.61	8.69	0.94	0.39	4.75	0.94	5.21	2.44	4.12	1.02	6.09	5.02	3.46	0.8	0	0	0	0	0	0	0	0
51	13.09	3.5	1.71	5.29	0.91	3.56	1.21	0.86	0.75	0.66	1.21	0.86	0.76	0.67	5.16	2.25	5.13	2.23	3.89	3.63	8.41	0.89	3.92	3.63	8.72	0.95	0.392	4.75	0.94	5.19	2.45	4.13	1.02	6.21	5.03	3.49	0.79	0	0	0	0	0	0	0	0
52	13.35	3.52	1.73	5.31	0.91	3.59	1.2	0.86	0.78	0.66	1.2	0.86	0.79	0.67	5.17	2.24	5.13	2.19	3.92	3.66	8.41	0.88	3.94	3.66	8.71	0.94	0.394	4.77	0.93	5.18	2.48	4.16	1.05	6.22	5.03	3.51	0.79	0	0	0	0	0	0	0	0
53	13.61	3.55	1.76	5.33	0.91	3.63	1.2	0.86	0.78	0.68	1.2	0.86	0.78	0.68	5.24	2.32	5.19	2.29	3.97	3.71	8.5	0.9	4	3.71	8.79	0.95	0.4	4.81	0.93	5.23	2.47	4.2	1	6.12	5.04	3.54	0.79	0	0	0	0	0	0	0	0
54	13.86	3.57	1.78	5.36	0.91	3.64	1.17	0.88	0.81	0.66	1.17	0.88	0.81	0.66	5.15	2.34	5.16	2.31	3.98	3.72	8.41	0.88	4	3.71	8.67	0.93	0.4	4.79	0.91	5.15	2.53	4.2	1.02	5.96	5.04	3.56	0.79	0	0	0	0	0	0	0	0
55	14.12	3.59	1.8	5.38	0.91	3.67	1.14	0.84	0.82	0.67	1.14	0.84	0.82	0.67	5.05	2.14	5.08	2.12	3.98	3.76	8.12	0.82	4	3.75	8.34	0.87	0.4	4.79	0.9	5.11	2.41	4.22	1.01	5.78	5.05	3.58	0.78	0	0	0	0	0	0	0	0
56	14.38	3.61	1.83	5.4	0.91	3.69	1.12	0.83	0.81	0.69	1.12	0.83	0.81	0.69	4.99	1.99	5.02	1.96	3.98	3.77	8.14	0.82	4	3.77	8.35	0.86	0.4	4.79	0.88	5.1	2.42	4.24	1.02	8.28	5.05	3.61	0.78	0	0	0	0	0	0	0	0
57	14.64	3.64	1.85	5.42	0.91	3.69	1.1	0.82	0.83	0.7	1.1	0.82	0.83	0.7	4.96	1.98	4.98	1.95	3.96	3.78	7.96	0.79	3.98	3.77	8.17	0.83	0.398	4.77	0.87	5.05	2.4	4.23	1.01	6.74	5.06	3.63	0.78	0	0	0	0	0	0	0	0
58	14.89	3.66	1.87	5.44	0.91	3.72	1.12	0.83	0.83	0.7	1.12	0.83	0.83	0.7	5.02	2	5.04	1.96	4.01	3.81	8.18	0.81	4.03	3.8	8.38	0.85	0.403	4.82	0.88	5.11	2.44	4.27	1.03	6.17	5.06	3.65	0.78	0	0	0	0	0	0	0	0
59	15.15	3.68	1.89	5.46	0.91	3.75	1.14	0.86	0.78	0.7	1.14	0.86	0.78	0.7	5.16	2.28	5.15	2.24	4.07	3.83	8.37	0.86	4.09	3.82	8.59	0.9	0.409	4.87	0.89	5.23	2.53	4.3	1.05	5.86	5.07	3.67	0.77	0	0	0	0	0	0	0	0
60	15.41	3.7	1.91	5.48	0.91	3.77	1.16	0.86	0.77	0.71	1.16	0.86	0.77	0.71	5.21	2.28	5.2	2.23	4.09	3.85	8.46	0.87	4.11	3.85	8.68	0.91	0.411	4.91	0.9	5.3	2.5	4.32	1.04	5.66	5.07	3.69	0.77	0	0	0	0	0	0	0	0
61	15.66	3.72	1.94	5.5	0.91	3.77	1.15	0.85	0.76	0.68	1.15	0.85	0.76	0.68	5.2	2.21	5.17	2.13	4.07	3.84	8.33	0.84	4.09	3.84	8.52	0.88	0.409	4.9	0.9	5.29	2.45	4.32	1.04	5.51	5.08	3.71	0.77	0	0	0	0	0	0	0	0
62	15.92	3.74	1.96	5.52	0.91	3.79	1.14	0.82	0.77	0.69	1.14	0.82	0.77	0.69	5.12	1.99	5.11	1.92	4.07	3.86	8.26	0.82	4.09	3.86	8.44	0.86	0.409	4.91	0.9	5.28	2.4	4.34	1.04	303.35	5.08	3.73	0.77	0	0	0	0	0	0	0	0
63	16.18	3.76	1.98	5.54	0.91	3.8	1.15	0.82	0.75	0.7	1.15	0.82	0.75	0.7	5.16	2.01	5.14	1.93	4.1	3.87	8.48	0.86	4.11	3.87	8.67	0.89	0.411	4.93	0.9	5.33	2.44	4.35	1.04	6.65	5.09	3.75	0.76	0	0	0	0	0	0	0	0
64	16.43	3.78	2	5.56	0.91	3.81	1.16	0.84	0.69	0.68	1.16	0.84	0.69	0.68	5.19	2.02	5.2	2.07	4.14	3.88	8.66	0.89	4.15	3.88	8.85	0.92	0.415	4.95	0.9	5.42	2.45	4.36	1.04	5.9	5.09	3.77	0.76	0	0	0	0	0	0	0	0
65	16.69	3.8	2.02	5.57	0.91	3.85	1.15	0.82	0.7	0.67	1.15	0.82	0.7	0.67	5.17	1.93	5.19	1.94	4.17	3.92	8.71	0.89	4.19	3.92	8.9	0.92	0.419	4.98	0.9	5.43	2.41	4.4	0.98	5.62	5.1	3.79	0.76	0	0	0	0	0	0	0	0
66	16.95	3.82	2.04	5.59	0.91	3.89	1.18	0.85	0.69	0.66	1.18	0.85	0.69	0.66	5.28	2.09	5.3	2.1	4.24	3.97	8.89	0.92	4.25	3.96	9.08	0.95	0.425	5.05	0.92	5.54	2.47	4.45	1.01	5.46	5.1	3.81	0.76	0	0	0	0	0	0	0	0
67	17.2	3.83	2.06	5.61	0.9	3.9	1.19	0.85	0.68	0.66	1.19	0.85	0.68	0.66	5.27	2.08	5.33	2.11	4.26	3.98	9.01	0.94	4.27	3.97	9.21	0.97	0.427	5.07	0.92	5.58	2.48	4.46	1	5.35	5.11	3.83	0.75	0	0	0	0	0	0	0	0
68	17.46	3.85	2.08	5.62	0.9	3.92	1.21	0.88	0.65	0.67	1.21	0.88	0.65	0.67	5.38	2.28	5.42	2.25	4.31	4	9.26	0.98	4.33	3.99	9.46	1.02	0.433	5.11	0.93	5.67	2.56	4.48	1.03	5.27	5.11	3.85	0.75	0	0	0	0	0	0	0	0
69	17.72	3.87	2.1	5.64	0.9	3.93	1.21	0.89	0.63	0.66	1.21	0.89	0.63	0.66	5.39	2.28	5.45	2.26	4.33	4.01	9.41	1	4.35	4.01	9.62	1.04	0.435	5.12	0.92	5.69	2.56	4.49	1.02	167.73	5.12	3.87	0.75	0	0	0	0	0	0	0	0
70	17.97	3.89	2.12	5.65	0.9	3.96	1.24	0.91	0.61	0.63	1.24	0.91	0.61	0.63	5.48	2.37	5.54	2.31	4.4	4.04	9.72	1.05	4.42	4.03	9.95	1.09	0.442	5.18	0.93	5.8	2.61	4.53	1.03	11.98	5.12	3.88	0.75	0	0	0	0	0	0	0	0
71	18.23	3.91	2.14	5.67	0.9	3.97	1.25	0.93	0.6	0.64	1.25	0.93	0.6	0.64	5.54	2.48	5.58	2.39	4.43	4.05	9.89	1.08	4.45	4.05	10.12	1.12	0.445	5.2	0.94	5.84	2.66	4.54	1.04	8.32	5.13	3.9	0.75	0	0	0	0	0	0	0	0
72	18.49	3.92	2.16	5.68	0.9	3.98	1.24	0.9	0.61	0.63	1.24	0.9	0.61	0.63	5.48	2.35	5.54	2.31	4.41	4.06	9.65	1.03	4.43	4.05	9.86	1.07	0.443	5.2	0.94	5.82	2.58	4.55	1.03	7.08	5.13	3.92	0.74	0	0	0	0	0	0	0	0
73	18.74	3.94	2.18	5.7	0.9	4	1.23	0.86	0.63	0.65	1.23	0.86	0.63	0.65	5.43	2.16	5.48	2.16	4.39	4.07	9.39	0.98	4.41	4.07	9.59	1.02	0.441	5.21	0.94	5.81	2.48	4.57	1.01	6.47	5.13	3.94	0.74	0	0	0	0	0	0	0	0
74	19	3.96	2.2	5.71	0.9	4.01	1.23	0.85	0.64	0.64	1.23	0.85	0.64	0.64	5.42	2.15	5.5	2.18	4.39	4.08	9.3	0.97	4.41	4.08	9.49	1	0.441	5.22	0.95	5.81	2.46	4.58	1	6.1	5.14	3.95	0.74	0	0	0	0	0	0	0	0
75	19.26	3.97	2.22	5.73	0.89	4.03	1.25	0.86	0.58	0.61	1.25	0.86	0.58	0.61	5.44	2.07	5.57	2.2	4.42	4.09	9.45	0.99	4.44	4.09	9.65	1.03	0.444	5.26	0.96	5.92	2.41	4.6	0.99	5.86	5.14	3.97	0.74	0	0	0	0	0	0	0	0
76	19.51	3.99	2.24	5.74	0.89	4.04	1.23	0.83	0.59	0.6	1.23	0.83	0.59	0.6	5.44	2.07	5.51	2.12	4.41	4.1	9.24	0.95	4.42	4.1	9.42	0.99	0.442	5.25	0.96	5.88	2.37	4.61	0.98	5.69	5.15	3.99	0.73	0	0	0	0	0	0	0	0
77	19.77	4.01	2.26	5.75	0.89	4.07	1.26	0.81	0.57	0.61	1.26	0.81	0.57	0.61	5.53	2.16	5.57	2.11	4.45	4.13	9.45	0.98	4.47	4.13	9.63	1.02	0.447	5.31	0.98	5.99	2.35	4.64	0.96	5.57	5.15	4	0.73	0	0	0	0	0	0	0	0
78	20.03	4.02	2.28	5.77	0.89	4.09	1.25	0.76	0.57	0.61	1.25	0.76	0.57	0.61	5.43	1.89	5.5	1.91	4.43	4.15	9.16	0.92	4.44	4.14	9.32	0.95	0.444	5.32	0.99	5.99	2.2	4.66	0.93	5.47	5.16	4.02	0.73	0	0	0	0	0	0	0	0
79	20.28	4.04	2.3	5.78	0.89	4.1	1.25	0.76	0.56	0.57	1.25	0.76	0.56	0.57	5.49	2.02	5.49	1.87	4.43	4.15	9.15	0.92	4.45	4.15	9.31	0.95	0.445	5.33	0.99	6.01	2.22	4.67	0.94	7.04	5.16	4.04	0.73	0	0	0	0	0	0	0	0
80	20.54	4.05	2.31	5.79	0.89	4.11	1.26	0.77	0.55	0.58	1.26	0.77	0.55	0.58	5.54	2.16	5.53	1.92	4.46	4.17	9.26	0.94	4.48	4.16	9.42	0.97	0.448	5.35	0.99	6.05	2.25	4.68	0.95	6.08	5.17	4.05	0.73	0	0	0	0	0	0	0	0
81	20.8	4.07	2.33	5.81	0.89	4.11	1.25	0.77	0.53	0.58	1.25	0.77	0.53	0.58	5.52	2.17	5.5	1.92	4.46	4.16	9.2	0.93	4.47	4.16	9.35	0.96	0.447	5.34	0.99	6.05	2.24	4.68	0.95	5.75	5.17	4.07	0.72	0	0	0	0	0	0	0	0
82	21.05	4.09	2.35	5.82	0.89	4.13	1.27	0.79	0.47	0.56	1.27	0.79	0.47	0.56	5.58	2.28	5.55	2.05	4.51	4.19	9.47	0.98	4.52	4.18	9.64	1.01	0.452	5.38	1	6.17	2.28	4.7	0.97	5.58	5.18	4.08	0.72	0	0	0	0	0	0	0	0
83	21.31	4.1	2.37	5.83	0.88	4.15	1.29	0.77	0.47	0.56	1.29	0.77	0.47	0.56	5.62	2.26	5.57	2.01	4.53	4.21	9.51	0.98	4.54	4.2	9.67	1.02	0.454	5.42	1.02	6.23	2.22	4.72	0.95	5.46	5.18	4.1	0.72	0	0	0	0	0	0	0	0
84	21.57	4.12	2.39	5.85	0.88	4.18	1.32	0.76	0.46	0.56	1.32	0.76	0.46	0.56	5.67	2.25	5.63	2.01	4.58	4.24	9.79	1.02	4.59	4.23	9.95	1.06	0.459	5.48	1.04	6.33	2.22	4.76	0.94	5.38	5.19	4.11	0.72	0	0	0	0	0	0	0	0
85	21.82	4.13	2.4	5.86	0.88	4.18	1.31	0.77	0.45	0.54	1.31	0.77	0.45	0.54	5.66	2.25	5.62	2.01	4.58	4.24	9.85	1.03	4.6	4.23	10.02	1.07	0.46	5.47	1.03	6.32	2.27	4.76	0.94	5.32	5.19	4.13	0.71	0	0	0	0	0	0	0	0
86	22.08	4.15	2.42	5.87	0.88	4.18	1.29	0.77	0.45	0.56	1.29	0.77	0.45	0.56	5.62	2.27	5.58	2.02	4.57	4.24	9.71	1.01	4.59	4.24	9.87	1.04	0.459	5.46	1.02	6.28	2.27	4.75	0.94	5.26	5.2	4.14	0.71	0	0	0	0	0	0	0	0
87	22.34	4.16	2.44	5.88	0.88	4.2	1.28	0.78	0.46	0.59	1.28	0.78	0.46	0.59	5.61	2.27	5.56	2.02	4.6	4.26	9.79	1.02	4.61	4.26	9.95	1.06	0.461	5.47	1.01	6.27	2.35	4.77	0.94	5.22	5.2	4.16	0.71	0	0	0	0	0	0	0	0
88	22.59	4.18	2.45	5.9	0.88	4.21	1.28	0.78	0.46	0.59	1.28	0.78	0.46	0.59	5.6	2.27	5.55	2.02	4.61	4.27	9.8	1.02	4.62	4.27	9.96	1.05	0.462	5.48	1.01	6.28	2.36	4.78	0.95	5.19	5.21	4.17	0.71	0	0	0	0	0	0	0	0
89	22.85	4.19	2.47	5.91	0.88	4.22	1.29	0.77	0.46	0.59	1.29	0.77	0.46	0.59	5.62	2.25	5.53	1.97	4.62	4.28	9.83	1.03	4.63	4.28	9.98	1.06	0.463	5.5	1.02	6.31	2.34	4.79	0.93	5.16	5.21	4.19	0.7	0	0	0	0	0	0	0	0
90	23.11	4.2	2.49	5.92	0.88	4.26	1.33	0.75	0.45	0.58	1.33	0.75	0.45	0.58	5.71	2.24	5.61	1.96	4.67	4.32	10.06	1.05	4.69	4.31	10.22	1.09	0.469	5.58	1.05	6.44	2.28	4.84	0.91	5.15	5.22	4.2	0.7	0	0	0	0	0	0	0	0
91	23.36	4.22	2.51	5.93	0.87	4.26	1.33	0.75	0.43	0.56	1.33	0.75	0.43	0.56	5.71	2.24	5.61	1.96	4.67	4.32	10.06	1.06	4.69	4.31	10.22	1.09	0.469	5.58	1.05	6.46	2.26	4.84	0.91	5.14	5.22	4.22	0.7	0	0	0	0	0	0	0	0
92	23.62	4.23	2.52	5.95	0.87	4.27	1.33	0.74	0.4	0.51	1.33	0.74	0.4	0.51	5.66	2.11	5.57	1.84	4.67	4.32	10.06	1.05	4.69	4.32	10.22	1.08	0.469	5.59	1.05	6.5	2.22	4.85	0.92	5.13	5.23	4.23	0.69	0	0	0	0	0	0	0	0
93	23.88	4.25	2.54	5.96	0.87	4.3	1.35	0.73	0.37	0.51	1.35	0.73	0.37	0.51	5.67	1.98	5.61	1.79	4.71	4.35	10.3	1.08	4.72	4.34	10.46	1.11	0.472	5.64	1.06	6.6	2.2	4.88	0.92	5.12	5.23	4.25	0.69	0	0	0	0	0	0	0	0
94	24.14	4.26	2.55	5.97	0.87	4.33	1.37	0.69	0.38	0.51	1.37	0.69	0.38	0.51	5.66	1.79	5.62	1.7	4.72	4.37	10.26	1.06	4.73	4.37	10.41	1.09	0.473	5.69	1.08	6.66	2.09	4.92	0.89	5.11	5.24	4.26	0.69	0	0	0	0	0	0	0	0
95	24.39	4.28	2.57	5.98	0.87	4.37	1.4	0.7	0.36	0.5	1.4	0.7	0.36	0.5	5.73	1.79	5.68	1.7	4.79	4.42	10.69	1.12	4.81	4.41	10.86	1.15	0.481	5.76	1.09	6.78	2.11	4.97	0.91	5.11	5.24	4.28	0.68	0	0	0	0	0	0	0	0
96	24.65	4.29	2.59	6	0.87	4.4	1.43	0.7	0.36	0.5	1.43	0.7	0.36	0.5	5.8	1.79	5.74	1.7	4.85	4.45	11.01	1.16	4.86	4.44	11.19	1.19	0.486	5.82	1.1	6.87	2.12	5.01	0.91	5.11	5.25	4.29	0.68	0	0	0	0	0	0	0	0
97	24.91	4.31	2.6	6.01	0.87	4.43	1.46	0.7	0.35	0.5	1.46	0.7	0.35	0.5	5.88	1.8	5.8	1.7	4.9	4.48	11.29	1.2	4.91	4.47	11.47	1.23	0.491	5.87	1.11	6.97	2.1	5.05	0.92	5.1	5.25	4.3	0.68	0	0	0	0	0	0	0	0
98	25.16	4.32	2.62	6.02	0.87	4.44	1.47	0.7	0.34	0.5	1.47	0.7	0.34	0.5	5.9	1.79	5.82	1.69	4.92	4.49	11.47	1.22	4.93	4.49	11.65	1.25	0.493	5.9	1.12	7.01	2.11	5.06	0.92	5.1	5.26	4.32	0.67	0	0	0	0	0	0	0	0
99	25.42	4.33	2.63	6.03	0.87	4.47	1.5	0.69	0.3	0.48	1.5	0.69	0.3	0.48	5.95	1.76	5.86	1.66	4.97	4.52	11.8	1.27	4.99	4.52	11.99	1.31	0.499	5.95	1.14	7.13	2.07	5.1	0.9	5.1	5.26	4.33	0.67	0	0	0	0	0	0	0	0
100	25.68	4.35	2.65	6.05	0.87	4.47	1.49	0.67	0.28	0.47	1.49	0.67	0.28	0.47	5.88	1.6	5.8	1.52	4.96	4.51	11.71	1.26	4.97	4.51	11.9	1.29	0.497	5.95	1.13	7.13	2.03	5.09	0.9	5.1	5.27	4.35	0.67	0	0	0	0	0	0	0	0
101	25.93	4.36	2.66	6.06	0.87	4.48	1.5	0.67	0.26	0.46	1.5	0.67	0.26	0.46	5.91	1.6	5.82	1.51	4.98	4.52	11.89	1.29	4.99	4.52	12.08	1.32	0.499	5.97	1.14	7.18	2.03	5.1	0.9	5.1	5.27	4.36	0.66	0	0	0	0	0	0	0	0
102	26.19	4.38	2.68	6.07	0.87	4.49	1.51	0.66	0.23	0.42	1.51	0.66	0.23	0.42	5.92	1.58	5.83	1.5	4.99	4.53	11.96	1.3	5.01	4.53	12.15	1.33	0.501	5.99	1.15	7.24	1.96	5.11	0.88	5.09	5.28	4.37	0.66	0	0	0	0	0	0	0	0
103	26.45	4.39	2.69	6.09	0.87	4.5	1.52	0.66	0.21	0.41	1.52	0.66	0.21	0.41	5.94	1.57	5.84	1.49	5.01	4.54	12.1	1.32	5.03	4.54	12.29	1.36	0.503	6.01	1.15	7.29	1.94	5.12	0.89	5.09	5.28	4.39	0.65	0	0	0	0	0	0	0	0
104	26.7	4.4	2.71	6.1	0.86	4.5	1.52	0.66	0.21	0.41	1.52	0.66	0.21	0.41	5.94	1.57	5.84	1.49	5.01	4.54	12.1	1.32	5.03	4.54	12.28	1.35	0.503	6.01	1.15	7.29	1.94	5.12	0.89	5.09	5.29	4.4	0.65	0	0	0	0	0	0	0	0
105	26.96	4.42	2.72	6.11	0.86	4.51	1.53	0.66	0.2	0.4	1.53	0.66	0.2	0.4	5.96	1.57	5.85	1.48	5.04	4.55	12.27	1.35	5.05	4.55	12.46	1.38	0.505	6.03	1.16	7.33	1.95	5.13	0.88	5.09	5.3	4.42	0.64	0	0	0	0	0	0	0	0
106	27.22	4.43	2.74	6.12	0.86	4.53	1.55	0.66	0.2	0.4	1.55	0.66	0.2	0.4	6.01	1.56	5.91	1.49	5.08	4.57	12.52	1.38	5.09	4.57	12.72	1.41	0.509	6.07	1.16	7.39	1.96	5.16	0.88	5.09	5.3	4.43	0.64	0	0	0	0	0	0	0	0
107	27.47	4.44	2.75	6.14	0.86	4.53	1.55	0.66	0.17	0.38	1.55	0.66	0.17	0.38	6.02	1.57	5.91	1.49	5.08	4.57	12.53	1.38	5.09	4.57	12.72	1.42	0.509	6.07	1.16	7.42	1.91	5.16	0.89	5.09	5.31	4.44	0.63	0	0	0	0	0	0	0	0
108	27.73	4.46	2.77	6.15	0.86	4.53	1.55	0.66	0.17	0.38	1.55	0.66	0.17	0.38	6.02	1.57	5.91	1.49	5.08	4.57	12.53	1.38	5.09	4.57	12.72	1.42	0.509	6.07	1.16	7.42	1.91	5.16	0.89	5.09	5.31	4.46	0.63	0	0	0	0	0	0	0	0
109	27.99	4.47	2.78	6.16	0.86	4.53	1.55	0.66	0.17	0.38	1.55	0.66	0.17	0.38	6.01	1.57	5.9	1.49	5.08	4.57	12.53	1.38	5.09	4.57	12.72	1.42	0.509	6.07	1.17	7.42	1.91	5.15	0.89	5.08	5.32	4.47	0.62	0	0	0	0	0	0	0	0
110	28.24	4.49	2.79	6.18	0.86	4.55	1.57	0.62	0.15	0.36	1.57	0.62	0.15	0.36	6.05	1.53	5.94	1.45	5.1	4.59	12.62	1.4	5.12	4.59	12.81	1.43	0.512	6.11	1.18	7.5	1.79	5.18	0.84	5.08	5.32	4.49	0.62	0	0	0	0	0	0	0	0
111	28.5	4.5	2.81	6.19	0.86	4.55	1.57	0.62	0.13	0.34	1.57	0.62	0.13	0.34	6.05	1.53	5.94	1.45	5.11	4.59	12.72	1.41	5.13	4.59	12.91	1.45	0.513	6.11	1.19	7.52	1.81	5.18	0.84	5.08	5.33	4.5	0.61	0	0	0	0	0	0	0	0
112	28.76	4.51	2.82	6.21	0.86	4.56	1.58	0.61	0.12	0.33	1.58	0.61	0.12	0.33	6.06	1.51	5.95	1.43	5.13	4.6	12.8	1.43	5.14	4.6	12.99	1.46	0.514	6.13	1.2	7.56	1.76	5.19	0.81	5.08	5.33	4.51	0.61	0	0	0	0	0	0	0	0
113	29.01	4.53	2.83	6.22	0.86	4.56	1.58	0.61	0.11	0.31	1.58	0.61	0.11	0.31	6.07	1.51	5.96	1.43	5.13	4.6	12.85	1.44	5.15	4.61	13.04	1.47	0.515	6.13	1.2	7.57	1.76	5.19	0.81	5.08	5.34	4.53	0.6	0	0	0	0	0	0	0	0
114	29.27	4.54	2.85	6.23	0.86	4.57	1.59	0.6	0.1	0.3	1.59	0.6	0.1	0.3	6.09	1.51	5.98	1.43	5.15	4.61	12.98	1.45	5.17	4.62	13.17	1.49	0.517	6.15	1.2	7.61	1.75	5.2	0.81	5.08	5.34	4.54	0.6	0	0	0	0	0	0	0	0
115	29.53	4.55	2.86	6.25	0.86	4.57	1.59	0.6	0.08	0.27	1.59	0.6	0.08	0.27	6.08	1.5	5.97	1.42	5.16	4.62	13.08	1.47	5.18	4.62	13.27	1.5	0.518	6.15	1.2	7.63	1.76	5.2	0.81	5.08	5.35	4.55	0.59	0	0	0	0	0	0	0	0
116	29.78	4.57	2.87	6.26	0.86	4.59	1.61	0.6	0.08	0.27	1.61	0.6	0.08	0.27	6.13	1.49	6.02	1.42	5.2	4.64	13.32	1.5	5.22	4.64	13.52	1.54	0.522	6.19	1.21	7.69	1.75	5.22	0.81	5.08	5.36	4.57	0.58	0	0	0	0	0	0	0	0
117	30.04	4.58	2.89	6.28	0.86	4.6	1.62	0.62	0.08	0.27	1.62	0.62	0.08	0.27	6.17	1.57	6.06	1.5	5.22	4.65	13.4	1.51	5.24	4.65	13.6	1.55	0.524	6.21	1.21	7.72	1.77	5.24	0.82	5.08	5.36	4.58	0.58	0	0	0	0	0	0	0	0
118	30.3	4.59	2.9	6.29	0.87	4.62	1.63	0.6	0.09	0.32	1.63	0.6	0.09	0.32	6.18	1.49	6.06	1.4	5.25	4.67	13.52	1.52	5.26	4.67	13.72	1.56	0.526	6.24	1.22	7.75	1.73	5.26	0.81	5.08	5.37	4.59	0.57	0	0	0	0	0	0	0	0
119	30.55	4.61	2.91	6.3	0.87	4.62	1.63	0.6	0.08	0.27	1.63	0.6	0.08	0.27	6.18	1.49	6.06	1.4	5.25	4.67	13.54	1.53	5.26	4.67	13.74	1.56	0.526	6.24	1.22	7.76	1.73	5.26	0.81	5.08	5.37	4.61	0.56	0	0	0	0	0	0	0	0
120	30.81	4.62	2.92	6.32	0.87	4.63	1.64	0.58	0.08	0.27	1.64	0.58	0.08	0.27	6.2	1.46	6.08	1.38	5.26	4.68	13.56	1.53	5.27	4.68	13.76	1.56	0.527	6.26	1.23	7.79	1.67	5.27	0.78	5.08	5.38	4.62	0.55	0	0	0	0	0	0	0	0
121	31.07	4.63	2.94	6.33	0.87	4.64	1.65	0.56	0.07	0.26	1.65	0.56	0.07	0.26	6.21	1.43	6.08	1.34	5.27	4.69	13.64	1.54	5.29	4.69	13.83	1.58	0.529	6.28	1.24	7.83	1.61	5.28	0.75	5.08	5.39	4.63	0.55	0	0	0	0	0	0	0	0
122	31.32	4.65	2.95	6.35	0.87	4.68	1.69	0.54	0.05	0.22	1.69	0.54	0.05	0.22	6.31	1.39	6.17	1.31	5.36	4.73	14.25	1.63	5.38	4.73	14.45	1.66	0.538	6.36	1.25	7.97	1.59	5.33	0.74	5.09	5.39	4.65	0.54	0	0	0	0	0	0	0	0
123	31.58	4.66	2.96	6.36	0.87	4.7	1.71	0.54	0.04	0.2	1.71	0.54	0.04	0.2	6.36	1.39	6.22	1.32	5.41	4.75	14.55	1.67	5.42	4.75	14.76	1.7	0.542	6.4	1.26	8.04	1.57	5.36	0.72	13.51	5.4	4.66	0.53	0	0	0	0	0	0	0	0
124	31.84	4.68	2.97	6.38	0.87	4.71	1.71	0.52	0.05	0.22	1.71	0.52	0.05	0.22	6.32	1.2	6.19	1.15	5.4	4.76	14.52	1.66	5.42	4.76	14.73	1.69	0.542	6.41	1.26	8.04	1.53	5.37	0.72	7.45	5.4	4.68	0.52	0	0	0	0	0	0	0	0
125	32.09	4.69	2.98	6.4	0.87	4.72	1.72	0.49	0.05	0.22	1.72	0.49	0.05	0.22	6.33	1.16	6.21	1.12	5.41	4.77	14.55	1.66	5.43	4.77	14.75	1.69	0.543	6.43	1.27	8.07	1.46	5.38	0.68	6.46	5.41	4.69	0.51	0	0	0	0	0	0	0	0
126	32.35	4.7	2.99	6.41	0.87	4.74	1.74	0.46	0.05	0.22	1.74	0.46	0.05	0.22	6.37	1.12	6.24	1.07	5.44	4.79	14.69	1.68	5.46	4.79	14.9	1.71	0.546	6.47	1.29	8.13	1.37	5.41	0.64	6.06	5.42	4.7	0.5	0	0	0	0	0	0	0	0
127	32.61	4.72	3.01	6.43	0.87	4.74	1.74	0.46	0.05	0.22	1.74	0.46	0.05	0.22	6.37	1.12	6.24	1.07	5.44	4.79	14.7	1.68	5.46	4.79	14.9	1.71	0.546	6.47	1.29	8.13	1.37	5.41	0.64	5.84	5.42	4.72	0.49	0	0	0	0	0	0	0	0
128	32.86	4.73	3.02	6.44	0.87	4.74	1.74	0.46	0.04	0.2	1.74	0.46	0.04	0.2	6.36	1.11	6.24	1.07	5.45	4.79	14.75	1.69	5.46	4.79	14.95	1.72	0.546	6.47	1.29	8.14	1.37	5.4	0.64	5.7	5.43	4.73	0.48	0	0	0	0	0	0	0	0
129	33.12	4.74	3.03	6.46	0.87	4.75	1.75	0.46	0.04	0.2	1.75	0.46	0.04	0.2	6.39	1.1	6.27	1.06	5.47	4.8	14.88	1.7	5.48	4.8	15.08	1.74	0.548	6.49	1.29	8.17	1.35	5.42	0.63	5.61	5.43	4.74	0.47	0	0	0	0	0	0	0	0
130	33.38	4.76	3.04	6.47	0.88	4.78	1.78	0.44	0.04	0.2	1.78	0.44	0.04	0.2	6.46	1.05	6.34	1.01	5.53	4.83	15.26	1.75	5.54	4.84	15.47	1.79	0.554	6.55	1.3	8.26	1.3	5.46	0.61	5.54	5.44	4.76	0.46	0	0	0	0	0	0	0	0
131	33.64	4.77	3.05	6.49	0.88	4.78	1.78	0.44	0	0	1.78	0.44	0	0	6.45	1.04	6.33	1	5.55	4.84	15.46	1.79	5.56	4.84	15.68	1.83	0.556	6.55	1.3	8.3	1.31	5.45	0.6	5.49	5.45	4.77	0.45	0	0	0	0	0	0	0	0
132	33.89	4.78	3.06	6.51	0.88	4.78	1.78	0.44	0	0	1.78	0.44	0	0	6.44	1.03	6.33	1	5.55	4.84	15.47	1.79	5.56	4.84	15.68	1.83	0.556	6.55	1.3	8.3	1.31	5.45	0.6	5.45	5.45	4.78	0.44	0	0	0	0	0	0	0	0
133	34.15	4.8	3.07	6.52	0.88	4.8	1.8	0.4	0	0	1.8	0.4	0	0	6.48	0.98	6.37	0.94	5.58	4.86	15.62	1.81	5.59	4.86	15.83	1.85	0.559	6.59	1.32	8.36	1.2	5.48	0.55	5.42	5.46	4.8	0.43	0	0	0	0	0	0	0	0
134	34.41	4.81	3.08	6.54	0.88	4.81	1.81	0.39	0	0	1.81	0.39	0	0	6.51	0.96	6.39	0.93	5.6	4.87	15.75	1.83	5.61	4.87	15.96	1.86	0.561	6.61	1.32	8.39	1.17	5.49	0.54	5.4	5.47	4.81	0.41	0	0	0	0	0	0	0	0
135	34.66	4.83	3.09	6.56	0.88	4.81	1.81	0.39	0	0	1.81	0.39	0	0	6.5	0.96	6.39	0.93	5.6	4.87	15.75	1.83	5.61	4.87	15.96	1.86	0.561	6.61	1.32	8.39	1.17	5.49	0.54	5.37	5.47	4.82	0.4	0	0	0	0	0	0	0	0
136	34.92	4.84	3.1	6.57	0.89	4.81	1.81	0.39	0	0	1.81	0.39	0	0	6.5	0.96	6.39	0.93	5.6	4.87	15.75	1.83	5.61	4.87	15.96	1.86	0.561	6.61	1.32	8.39	1.17	5.49	0.54	5.36	5.48	4.84	0.39	0	0	0	0	0	0	0	0
137	35.18	4.85	3.11	6.59	0.89	4.84	1.84	0.37	0	0	1.84	0.37	0	0	6.57	0.89	6.46	0.86	5.66	4.9	16.13	1.88	5.67	4.9	16.35	1.91	0.567	6.67	1.33	8.48	1.1	5.53	0.5	5.34	5.48	4.85	0.37	0	0	0	0	0	0	0	0
138	35.43	4.86	3.12	6.61	0.89	4.86	1.86	0.35	0	0	1.86	0.35	0	0	6.62	0.84	6.5	0.82	5.7	4.92	16.39	1.91	5.71	4.92	16.61	1.95	0.571	6.71	1.34	8.54	1.04	5.56	0.48	5.33	5.49	4.86	0.35	0	0	0	0	0	0	0	0
139	35.69	4.88	3.13	6.62	0.89	4.86	1.86	0.35	0	0	1.86	0.35	0	0	6.61	0.84	6.5	0.82	5.7	4.92	16.39	1.91	5.71	4.92	16.61	1.95	0.571	6.71	1.34	8.54	1.04	5.55	0.48	5.32	5.5	4.88	0.34	0	0	0	0	0	0	0	0
140	35.95	4.89	3.14	6.64	0.89	4.87	1.87	0.34	0	0	1.87	0.34	0	0	6.64	0.81	6.52	0.79	5.72	4.93	16.52	1.93	5.73	4.93	16.74	1.96	0.573	6.73	1.35	8.57	1.01	5.57	0.46	5.32	5.5	4.89	0.32	0	0	0	0	0	0	0	0
141	36.2	4.91	3.15	6.66	0.89	4.88	1.88	0.33	0	0	1.88	0.33	0	0	6.66	0.79	6.54	0.76	5.74	4.94	16.65	1.94	5.75	4.94	16.87	1.98	0.575	6.75	1.35	8.6	0.97	5.58	0.45	5.31	5.51	4.91	0.3	0	0	0	0	0	0	0	0
142	36.46	4.92	3.16	6.68	0.9	4.88	1.88	0.33	0	0	1.88	0.33	0	0	6.66	0.79	6.55	0.76	5.74	4.94	16.65	1.95	5.75	4.94	16.87	1.98	0.575	6.75	1.35	8.6	0.97	5.58	0.45	5.3	5.52	4.92	0.28	0	0	0	0	0	0	0	0
143	36.72	4.93	3.17	6.69	0.9	4.91	1.91	0.29	0	0	1.91	0.29	0	0	6.73	0.69	6.62	0.67	5.8	4.98	17.03	2	5.81	4.98	17.26	2.03	0.581	6.81	1.36	8.69	0.86	5.62	0.39	5.3	5.52	4.93	0.26	0	0	0	0	0	0	0	0
144	36.97	4.95	3.18	6.71	0.9	4.93	1.93	0.26	0	0	1.93	0.26	0	0	6.78	0.62	6.66	0.6	5.83	5	17.29	2.03	5.85	5	17.51	2.07	0.585	6.85	1.37	8.75	0.76	5.65	0.35	5.3	5.53	4.95	0.23	0	0	0	0	0	0	0	0
145	37.23	4.96	3.19	6.73	0.9	4.93	1.93	0.26	0	0	1.93	0.26	0	0	6.78	0.62	6.67	0.6	5.83	5	17.29	2.03	5.85	5	17.51	2.07	0.585	6.85	1.37	8.75	0.76	5.65	0.35	5.3	5.54	4.96	0.2	0	0	0	0	0	0	0	0
146	37.49	4.97	3.2	6.75	0.91	4.95	1.95	0.22	0	0	1.95	0.22	0	0	6.83	0.53	6.71	0.51	5.87	5.02	17.55	2.06	5.89	5.02	17.77	2.1	0.589	6.89	1.38	8.81	0.65	5.67	0.3	5.29	5.54	4.97	0.16	0	0	0	0	0	0	0	0
147	37.74	4.99	3.21	6.77	0.91	4.98	1.98	0.14	0	0	1.98	0.14	0	0	6.9	0.34	6.78	0.33	5.93	5.05	17.93	2.11	5.95	5.05	18.16	2.15	0.595	6.95	1.39	8.9	0.42	5.71	0.19	5.29	5.55	4.99	0.12	0	0	0	0	0	0	0	0
148	38	5	3.22	6.78	0.91	5	2	0	0	0	2	0	0	0	6.94	0	6.83	0	5.97	5.07	18.19	2.15	5.99	5.07	18.42	2.18	0.599	6.99	1.4	8.96	0	5.74	0	5.3	5.56	5	0	0	0	0	0	0	0	0	0
